# Supplementary material for: Unlatching of the stem domains in the Staphylococcus aureus pore-forming leukocidin LukAB influences toxin oligomerization
Source: J Biol Chem. 2023 Oct 4;299(12):105321. doi: 10.1016/j.jbc.2023.105321 (PMC10665946; doi:10.1016/j.jbc.2023.105321)
Supplement: Extended data Figure 2 [file mmc2.xlsx]

## Sheet: Screen Data
Plasmid ID	Mutation	% dead CD18/HVCN1 CHO rep 1	% dead CD18/HVCN1 CHO rep 2	% dead CD18/HVCN1 CHO rep 3	Average % dead CD18/HVCN1 CHO	anit-His ELISA (A450nm)	anit-cMyc ELISA (A450nm)
N/A	Untransformed				0.82213551 (N = 24)	0.048625 (N = 8)	0.045 (N = 8)
S011357-01	LukA H4	54.1548	42.1388	35.9171	44.0702	0.325	1.055
S011357-02	LukA K5	29.3969	55.9461	41.0379	42.127	2.35	1.179
S011357-03	LukA D6	23.2451	46.1545	28.8713	32.757	2.215	2.416
S011357-04	LukA S7	48.1424	44.8575	45.5026	46.1675	1.222	1.571
S011357-05	LukA Q8	42.8039	46.4851	47.6356	45.6415	0.867	0.646
S011357-06	LukA D9	37.2278	46.0328	47.9248	43.7285	1.391	1.096
S011357-07	LukA Q10	20.2241	40.0559	27.2609	29.1803	2.802	2.767
S011357-08	LukA N11	49.5384	43.2816	37.886	43.5687	1.911	1.862
S011357-09	LukA K12	50.4194	29.7717	49.9767	43.3893	2.51	2.103
S011357-10	LukA K13	20.7184	35.7107	30.7051	29.0447	2.206	1.939
S011357-100	LukA W104	24.2855	29.8754	34.6204	29.5938	2.964	2.813
S011357-101	LukA L105	48.9364	33.3518	53.2697	45.186	1.525	1.379
S011357-102	LukA K106	47.8055	31.0796	42.6228	40.5026	1.184	1.447
S011357-103	LukA Y107	2.74635	2.96459	0.218757	1.97657	0.578	1.605
S011357-104	LukA P108	7.67879	32.8646	14.7871	18.4435	2.262	2.347
S011357-105	LukA S109	31.485	34.3726	43.3225	36.3934	1.673	1.999
S011357-106	LukA E110	21.4059	22.4943	40.4334	28.1112	2.825	2.778
S011357-107	LukA Y111	0.461386	3.26952	2.84384	2.19158	0.521	1.298
S011357-108	LukA H112	5.81765	13.8446	14.7696	11.4773	2.779	2.733
S011357-109	LukA V113	-0.460582	2.37868	4.89664	2.27158	1.997	2.216
S011357-11	LukA E14	48.7139	30.5254	46.6023	41.9472	2.357	1.877
S011357-110	LukA D114	19.614	19.7613	20.8821	20.0858	2.972	2.815
S011357-111	LukA F115	17.8464	19.6983	5.7335	14.4261	2.757	2.8
S011357-112	LukA Q116	39.4355	27.9871	36.0484	34.4904	1.287	1.489
S011357-113	LukA V117	11.291	26.3063	28.7771	22.1248	2.899	2.862
S011357-114	LukA K118	23.9011	23.47	39.3574	28.9095	2.258	2.25
S011357-115	LukA R119	16.0936	43.3424	31.8874	30.4411	2.529	1.975
S011357-116	LukA N120	15.6871	34.2792	26.2835	25.4166	2.489	1.71
S011357-117	LukA R121	39.9365	30.5607	39.8157	36.771	1.537	1.901
S011357-118	LukA K122	43.5232	32.8752	41.0635	39.154	2.337	2.539
S011357-119	LukA T123	12.0959	13.1607	10.4458	11.9008	2.351	2.518
S011357-12	LukA H15	41.3264	20.2505	40.9588	34.1786	0.973	0.312
S011357-120	LukA E124	2.0323	10.1389	6.36258	6.17793	2.715	2.141
S011357-121	LukA I125	6.46157	5.06412	7.06849	6.19806	2.555	2.511
S011357-122	LukA L126	3.13464	4.60146	6.06227	4.59946	1.396	1.249
S011357-123	LukA D127	0.371149	2.40885	2.71482	1.83161	0.95	1.129
S011357-124	LukA Q128	13.5839	11.605	15.9879	13.7256	2.029	2.024
S011357-125	LukA L129	18.1237	25.3307	41.0112	28.1552	2.988	2.82
S011357-126	LukA P130	84.1882	77.6414	63.0785	74.9694	2.927	2.869
S011357-127	LukA K131	2.66945	14.0606	4.05399	6.92803	2.853	2.449
S011357-128	LukA N132	6.91768	6.01961	7.83562	6.9243	1.995	2.001
S011357-129	LukA K133	53.8768	45.3336	58.087	52.4325	2.096	1.484
S011357-13	LukA V16	41.7991	25.0277	43.9376	36.9215	1.109	0.56
S011357-130	LukA I134	23.3377	17.9784	27.5218	22.9459	2.152	1.762
S011357-131	LukA S135	51.8848	64.4757	54.68	57.0135	1.84	1.362
S011357-132	LukA T136	29.2134	29.5348	44.8269	34.5251	1.8	1.855
S011357-133	LukA K138	46.1342	47.5283	56.7621	50.1416	2.394	2.308
S011357-134	LukA V139	58.6102	50.9077	57.9377	55.8186	2.698	2.696
S011357-135	LukA D140	5.66846	20.9809	13.3721	13.3405	2.942	2.584
S011357-136	LukA S141	7.59737	7.69927	11.2428	8.84649	1.658	2.118
S011357-137	LukA T142	55.0355	41.9308	58.5292	51.8318	2.634	2.735
S011357-138	LukA F143	81.8092	88.9464	105.669	92.1415	2.968	2.869
S011357-139	LukA S144	56.7317	42.1747	62.2644	53.7236	2.057	1.909
S011357-14	LukA D17	41.1318	26.125	45.8692	37.7087	1.726	1.531
S011357-140	LukA Y145	124.357	109.539	95.0881	109.661	2.944	3.019
S011357-141	LukA S146	64.2266	49.0973	63.9751	59.0997	2.859	2.44
S011357-142	LukA S147	14.146	5.4493	5.63731	8.41086	2.321	2.446
S011357-143	LukA G148	32.308	55.3109	57.0956	48.2382	2.637	2.469
S011357-144	LukA G149	76.4969	84.9434	73.9577	78.466	3.056	2.877
S011357-145	LukA K150	61.2038	79.1903	70.7895	70.3946	2.747	2.689
S011357-146	LukA F151	112.189	95.9322	106.283	104.802	2.991	2.812
S011357-147	LukA D152	39.7136	26.9009	35.8157	34.1434	2.831	2.566
S011357-148	LukA S153	61.9371	48.3027	53.3748	54.5382	1.654	1.367
S011357-149	LukA T154	50.022	66.0652	31.9482	49.3451	2.318	2.644
S011357-15	LukA K18	51.0442	34.3799	39.8031	41.7424	0.789	0.521
S011357-150	LukA K155	23.3287	16.6507	30.1818	23.3871	1.094	1.184
S011357-151	LukA G156	74.3152	72.1015	75.5993	74.0053	2.827	2.531
S011357-152	LukA I157	47.5205	55.9869	56.4932	53.3335	1.227	1.652
S011357-153	LukA G158	27.5733	70.1677	31.0961	42.9457	2.725	2.009
S011357-154	LukA R159	60.3759	57.8612	30.2694	49.5022	1.897	2.503
S011357-155	LukA T160	36.2747	26.9009	49.104	37.4266	2.638	2.527
S011357-156	LukA S161	33.7999	36.4886	36.6069	35.6318	2.75	2.557
S011357-157	LukA S162	33.596	19.6741	36.1531	29.8077	2.109	2.159
S011357-158	LukA N163	49.6594	39.9579	58.4594	49.3589	2.276	1.969
S011357-159	LukA S164	60.9955	49.2795	61.4848	57.2533	2.78	2.552
S011357-16	LukA S19	38.5592	37.5509	51.7011	42.6038	1.09	0.737
S011357-160	LukA Y165	72.4486	88.8616	65.1385	75.4829	1.437	1.407
S011357-161	LukA S166	57.6264	63.0073	65.7883	62.1407	2.248	2.634
S011357-162	LukA K167	41.3496	38.3857	60.1694	46.6349	2.02	2.091
S011357-163	LukA T168	73.6479	51.5296	55.7715	60.3163	2.518	2.683
S011357-164	LukA I169	54.6751	54.4883	49.8182	52.9939	1.872	2.094
S011357-165	LukA S170	51.4913	50.5557	59.3624	53.8031	2.559	2.504
S011357-166	LukA Y171	14.2244	5.044	25.1208	14.7964	3.072	2.921
S011357-167	LukA N172	34.168	36.0121	44.3387	38.1729	1.934	2.053
S011357-168	LukA Q173	70.5627	57.1284	67.3319	65.0077	2.71	2.41
S011357-169	LukA Q174	15.0651	14.7398	18.0971	15.9673	1.396	1.371
S011357-17	LukA Q20	21.9049	37.4809	29.9697	29.7852	2.786	2.54
S011357-170	LukA N175	7.07259	6.33691	4.62762	6.01237	1.937	1.37
S011357-171	LukA Y176	10.6739	8.91627	10.4259	10.0054	3.083	2.968
S011357-172	LukA D177	31.2415	23.5144	36.5004	30.4188	3.113	2.548
S011357-173	LukA T178	0.175766	3.65916	2.36909	2.06801	0.432	0.988
S011357-174	LukA I179	10.0657	4.92229	4.13594	6.37466	2.41	1.692
S011357-175	LukA S181	7.86517	7.97286	11.9884	9.27549	1.027	0.776
S011357-176	LukA G182	8.31284	6.98516	8.75218	8.01673	1.19	2.445
S011357-177	LukA K183	13.3927	12.6678	11.0137	12.3581	1.185	1.957
S011357-178	LukA N184	5.87131	6.42193	4.59776	5.63033	1.283	1.354
S011357-179	LukA N185	7.36165	7.42434	9.29863	8.0282	2.059	1.449
S011357-18	LukA Q21	45.5924	37.4474	39.4301	40.8233	1.282	1.507
S011357-180	LukA N186	9.84195	10.4845	10.8749	10.4005	2.258	1.736
S011357-181	LukA W187	28.8646	22.2228	34.7746	28.6207	0.895	1.611
S011357-182	LukA H188	34.4673	22.2345	33.1278	29.9432	2.971	2.89
S011357-183	LukA V189	8.28298	19.6256	13.2697	13.7261	2.925	1.977
S011357-184	LukA H190	13.6951	8.30193	13.2767	11.7579	2.7	2.598
S011357-185	LukA W191	0.384489	4.64171	3.92367	2.98329	0.467	0.894
S011357-186	LukA S192	21.397	16.3389	21.9527	19.8962	0.957	1.12
S011357-187	LukA V193	52.4125	21.7501	46.132	40.0982	2.204	2.527
S011357-188	LukA I194	11.9247	11.5274	12.9858	12.146	2.71	2.711
S011357-189	LukA N196	37.7186	34.3827	36.1196	36.0736	1.935	1.173
S011357-19	LukA K22	43.639	33.7491	46.122	41.17	1.324	1.292
S011357-190	LukA D197	5.07525	19.3037	10.0582	11.4791	2.607	2.147
S011357-191	LukA L198	25.4751	29.8567	16.6127	23.9815	3.1	2.845
S011357-192	LukA K199	42.5963	36.411	49.9302	42.9792	2.673	2.303
S011357-193	LukA Y200	23.4539	20.9454	21.2254	21.8749	3.064	2.806
S011357-194	LukA G201	6.95375	27.2912	19.7394	17.9948	2.773	2.589
S011357-195	LukA G202	30.233	26.8796	42.0573	33.0566	1.037	1.189
S011357-196	LukA E203	24.2141	22.6352	31.5666	26.1386	0.988	0.992
S011357-197	LukA V204	4.63583	17.5165	9.16453	10.439	2.747	2.529
S011357-198	LukA K205	16.6978	58.7921	24.8127	33.4342	2.877	2.107
S011357-199	LukA N206	13.0796	13.1003	19.4421	15.2074	2.857	2.348
S011357-20	LukA D23	27.1669	26.3934	31.2357	28.2653	2.99	2.479
S011357-200	LukA R207	3.50434	10.0203	3.27205	5.59891	2.4	2.406
S011357-201	LukA N208	21.1991	23.7935	24.6855	23.226	2.771	2.397
S011357-202	LukA D209	26.709	16.7147	30.37	24.5979	1.344	1.387
S011357-203	LukA E210	29.0317	30.9436	33.6804	31.2185	2.056	1.415
S011357-204	LukA L211	70.7399	61.0547	55.1121	62.3022	1.445	0.956
S011357-205	LukA L212	3.57025	20.8453	10.0489	11.4882	3.074	2.484
S011357-206	LukA F213	4.61094	0	3.62979	2.74691	1.207	1.083
S011357-207	LukA Y214	73.2469	88.1751	39.4715	66.9645	1.698	1.967
S011357-208	LukA R215	12.0949	26.1901	21.3498	19.8783	1.408	1.701
S011357-209	LukA N216	45.0868	56.2613	28.7461	43.3647	2.547	2.438
S011357-21	LukA K24	35.6444	28.0536	40.1908	34.6296	2.56	1.832
S011357-210	LukA T217	33.5311	25.0166	39.8418	32.7965	2.33	2.271
S011357-211	LukA R218	40.2605	26.8898	40.4003	35.8502	2.994	2.862
S011357-212	LukA I219	48.7529	38.7191	40.8677	42.7799	1.036	0.742
S011357-213	LukA T221	34.7475	31.1264	37.961	34.6116	2.076	1.261
S011357-214	LukA V222	13.9844	41.6483	23.0905	26.2411	2.607	1.665
S011357-215	LukA E223	45.6571	32.0406	39.2625	38.9867	1.538	1.579
S011357-216	LukA N224	38.8037	33.3205	37.3247	36.4829	1.663	1.421
S011357-217	LukA P225	53.6358	29.9712	43.6002	42.4024	2.596	2.092
S011357-218	LukA E226	15.1159	37.6503	20.4934	24.4199	2.813	2.447
S011357-219	LukA L227	27.2973	25.9683	27.7802	27.0153	1.254	1.058
S011357-22	LukA R25	18.6202	34.5079	31.9805	28.3695	2.805	2.486
S011357-220	LukA S228	13.9405	42.3175	26.9909	27.7496	2.63	2.411
S011357-221	LukA F229	3.93025	1.00563	1.50398	2.14662	0.762	0.828
S011357-222	LukA S231	42.8318	22.0036	22.2849	29.0401	1.398	0.983
S011357-223	LukA K232	33.7964	33.4552	43.8322	37.028	1.548	1.119
S011357-224	LukA Y233	4.48972	4.69133	7.46204	5.5477	0.765	1.117
S011357-225	LukA R234	44.5848	37.2468	49.3999	43.7438	2.442	1.174
S011357-226	LukA Y235	25.645	28.7704	13.5841	22.6665	2.648	2.425
S011357-227	LukA P236	10.4592	9.05708	7.83562	9.11731	2.862	2.363
S011357-228	LukA L238	48.0749	45.4865	46.122	46.5612	2.695	2.79
S011357-229	LukA V239	16.3463	35.5328	30.0442	27.3078	2.36	2.303
S011357-23	LukA N26	41.43	32.4717	47.6364	40.5127	1.537	1.794
S011357-230	LukA R240	42.4366	89.0479	46.9025	59.4623	3.267	2.751
S011357-231	LukA S241	5.22635	1.95833	6.04483	4.40984	1.202	0.959
S011357-232	LukA G242	28.5375	31.6461	28.6189	29.6008	2.513	1.657
S011357-233	LukA F243	3.9877	6.68304	1.5313	4.06735	0.915	2.06
S011357-234	LukA N244	34.7659	34.2476	26	31.6711	2.252	2.383
S011357-235	LukA P245	40.5478	12.9794	19.8743	24.4672	2.039	2.206
S011357-236	LukA E246	80.6551	70.8288	54.7254	68.7364	2.255	2.497
S011357-237	LukA F247	6.09352	6.32729	9.96385	7.46155	0.916	1.207
S011357-238	LukA L248	115.96	116.384	86.3212	106.222	2.81	2.906
S011357-239	LukA T249	20.543	10.4896	5.85492	12.2958	1.383	1.634
S011357-24	LukA V27	39.3105	28.4285	32.254	33.331	1.581	2.616
S011357-240	LukA Y250	10.7276	5.78612	4.48705	7.00027	2.206	2.454
S011357-241	LukA L251	3.73503	1.9651	3.4303	3.04348	1.07	1.773
S011357-242	LukA S252	5.69257	4.17168	7.98265	5.94897	0.916	0.857
S011357-243	LukA N253	29.9736	31.818	35.2528	32.3481	2.385	1.609
S011357-244	LukA E254	33.3768	31.7615	36.3557	33.8314	1.936	1.463
S011357-245	LukA K255	13.0397	28.6888	22.8299	21.5194	2.323	1.754
S011357-246	LukA S256	38.1747	35.9014	40.1245	38.0669	3.077	2.591
S011357-247	LukA N257	9.01936	10.1936	13.066	10.7597	2.434	2.135
S011357-248	LukA E258	40.9431	44.9296	18.7876	34.8868	1.728	2.097
S011357-249	LukA K259	29.0614	28.5592	28.3188	28.6465	2.225	1.719
S011357-25	LukA T28	22.9704	41.4958	29.765	31.4104	2.426	2.291
S011357-250	LukA T260	2.08401	1.38094	2.57411	2.01302	1.415	1.481
S011357-251	LukA Q261	14.6655	30.7894	20.4003	21.9517	2.055	1.726
S011357-252	LukA F262	2.29595	3.24411	4.37049	3.30352	0.758	1.713
S011357-253	LukA E263	26.6735	26.96	38.0423	30.5586	1.568	1.651
S011357-254	LukA V264	5.55829	3.83706	3.0934	4.16292	2.176	2.547
S011357-255	LukA T265	29.8037	23.8622	32.4832	28.7164	1.386	1.051
S011357-256	LukA Y266	-0.496356	-0.196128	2.71482	0.674112	0.519	1.98
S011357-257	LukA T267	48.0162	50.575	49.0094	49.2002	1.906	1.036
S011357-258	LukA R268	3.55728	2.64158	4.07809	3.42565	1.081	1.092
S011357-259	LukA N269	7.4176	2.87254	3.38395	4.55803	2.636	1.796
S011357-26	LukA N29	24.6183	58.1315	43.9981	42.2493	3.056	2.033
S011357-260	LukA Q270	26.5887	16.143	15.0398	19.2571	3.006	2.108
S011357-261	LukA D271	8.97465	10.7367	11.1831	10.2981	0.61	0.908
S011357-262	LukA I272	8.33791	20.1254	14.7033	14.3889	3.211	2.622
S011357-263	LukA L273	32.3168	28.2575	26.2565	28.9436	2.233	1.925
S011357-264	LukA K274	36.4366	40.3344	18.5078	31.7596	1.859	2.181
S011357-265	LukA N275	38.4966	32.4717	50.6451	40.5378	2.084	1.819
S011357-266	LukA R276	39.1674	24.0734	40.1046	34.4485	2.236	2.135
S011357-267	LukA P277	30.0988	29.8064	35.0037	31.6363	2.107	1.913
S011357-268	LukA G278	14.2151	4.97041	7.95372	9.04642	1.906	1.437
S011357-269	LukA I279	37.6676	40.2863	25.5959	34.5166	2.148	2.035
S011357-27	LukA K30	20.7075	55.1753	28.0149	34.6326	2.878	2.151
S011357-270	LukA H280	33.5867	32.1398	35.8007	33.8424	1.644	1.635
S011357-271	LukA Y281	36.2861	31.6461	43.6443	37.1921	1.756	0.686
S011357-272	LukA P283	29.1419	29.565	34.2765	30.9944	0.869	0.818
S011357-273	LukA P284	37.5755	27.5434	11.3923	25.5037	0.339	0.393
S011357-274	LukA I285	50.8429	34.3253	43.6339	42.9341	2.501	2.331
S011357-275	LukA L286	9.60123	26.7576	18.5106	18.2898	2.611	2.271
S011357-276	LukA E287	41.6297	26.3695	43.0796	37.0262	2.866	2.644
S011357-277	LukA K288	32.7862	16.0659	28.3482	25.7334	2.865	2.704
S011357-278	LukA N289	11.9851	38.2009	19.488	23.2247	3.299	2.278
S011357-279	LukA K290	44.336	26.2746	56.9381	42.5162	2.006	2.311
S011357-28	LukA D31	47.3143	31.7114	42.6693	40.565	1.981	1.513
S011357-280	LukA D291	43.5078	28.4918	51.3121	41.1039	2.777	2.635
S011357-281	LukA G292	30.6661	29.8689	20.9637	27.1662	2.386	2.387
S011357-282	LukA Q293	30.5827	22.35	37.9961	30.3096	2.758	2.506
S011357-283	LukA R294	30.6418	21.8046	44.6482	32.3649	2.629	2.626
S011357-284	LukA L295	36.7753	9.27732	10.0768	18.7098	1.515	2.153
S011357-285	LukA I296	37.2967	28.812	46.2169	37.4418	1.793	1.789
S011357-286	LukA V297	48.4918	10.2632	17.7151	25.49	2.123	1.147
S011357-287	LukA T298	11.5786	34.9737	24.7103	23.7542	3.125	2.315
S011357-288	LukA Y299	8.35348	2.33369	1.09845	3.92854	0.92	1.692
S011357-289	LukA E300	31.7792	23.9193	41.1566	32.285	1.547	2.006
S011357-29	LukA K32	42.828	31.2015	50.5469	41.5255	0.551	0.436
S011357-290	LukA V301	40.863	28.9847	42.041	37.2962	2.74	2.366
S011357-291	LukA D302	15.4235	35.3888	18.5571	23.1231	1.991	2.525
S011357-292	LukA W303	1.73901	1.13073	0	0.95658	0.717	0.746
S011357-293	LukA K304	14.0613	34.745	20.6237	23.1433	3.045	2.587
S011357-294	LukA N305	39.4077	22.8663	35.6179	32.6306	0.969	1.108
S011357-295	LukA K306	28.9429	22.7112	35.5597	29.0712	2.718	2.294
S011357-296	LukA T307	54.5834	45.9401	37.7306	46.0847	2.403	1.905
S011357-297	LukA V308	51.2907	36.9319	52.9439	47.0555	2.952	2.662
S011357-298	LukA K309	51.4946	33.6843	43.8329	43.004	2.818	2.399
S011357-299	LukA V310	51.6986	29.1066	49.9418	43.5823	2.956	2.592
S011357-30	LukA N33	52.1898	29.0623	48.9644	43.4055	2.503	2.07
S011357-300	LukA V311	58.6503	60.8565	33.4819	50.9962	2.001	1.769
S011357-301	LukA D312	36.9862	36.7978	28.2487	34.0109	2.435	2.248
S011357-302	LukA K313	15.1159	41.1316	30.1559	28.8011	3.028	2.222
S011357-303	LukA Y314	45.4141	26.8455	50.1629	40.8075	2.643	2.45
S011357-304	LukA S315	51.1026	40.6149	53.0152	48.2442	2.956	1.282
S011357-305	LukA D316	45.0063	30.2261	51.1287	42.1204	2.888	2.473
S011357-306	LukA D317	36.9885	28.4748	34.175	33.2128	2.839	2.507
S011357-307	LukA N318	33.4198	19.7295	42.6926	31.9473	0.897	1.667
S011357-308	LukA K319	36.7938	26.1804	39.0505	34.0083	0.872	0.942
S011357-309	LukA P320	35.7991	32.2026	20.715	29.5722	1.434	1.949
S011357-31	LukA S34	15.4674	44.2233	27.9684	29.2197	2.905	2.534
S011357-310	LukA Y321	28.294	21.2481	28.9388	26.1603	2.547	1.814
S011357-311	LukA K322	52.1283	45.696	53.8106	50.545	2.822	1.383
S011357-312	LukA E323	51.4854	29.2729	52.2923	44.3502	2.439	2.388
S011357-313	LukA G324	41.345	27.0783	48.371	38.9314	2.293	2.512
S011357-314	LukB K1	14.1162	40.6404	18.9946	24.5837	2.563	2.003
S011357-315	LukB I2	42.7606	45.3257	48.0833	45.3899	2.933	2.655
S011357-316	LukB N3	44.2276	22.7333	48.7782	38.5797	2.226	1.988
S011357-317	LukB S4	46.0246	39.6686	36.8019	40.8317	2.276	2.045
S011357-318	LukB E5	41.9898	40.4229	41.5262	41.313	1.6	1.525
S011357-319	LukB I6	32.1946	12.7697	66.0435	37.0026	2.845	2.688
S011357-32	LukA T35	14.5666	32.1362	27.326	24.6763	2.691	2.054
S011357-320	LukB K7	41.6944	44.0872	50.5604	45.4474	1.155	1.29
S011357-321	LukB Q8	23.4398	84.1949	45.3677	51.0008	2.685	2.557
S011357-322	LukB V9	44.7146	43.3678	57.873	48.6518	0.956	1.218
S011357-323	LukB S10	31.778	34.5395	43.8351	36.7175	0.918	1.235
S011357-324	LukB E11	38.4932	41.9728	55.9381	45.468	1.436	1.461
S011357-325	LukB K12	49.8977	35.9429	42.3408	42.7271	2.226	1.787
S011357-326	LukB N13	37.6664	56.9263	46.8066	47.1331	0.703	0.701
S011357-327	LukB L14	43.6647	39.84	51.6367	45.0471	0.792	0.677
S011357-328	LukB D15	51.0056	84.0645	68.5322	67.8674	0.466	0.524
S011357-329	LukB G16	29.0833	33.2491	23.5233	28.6186	1.559	1.882
S011357-33	LukA P37	19.9333	10.4633	23.8422	18.0796	2.726	2.135
S011357-330	LukB D17	40.9811	49.2914	45.4971	45.2566	2.171	2.57
S011357-331	LukB T18	42.5036	31.1793	44.5543	39.4124	2.568	2.431
S011357-332	LukB K19	56.3401	52.8343	48.1953	52.4566	2.516	3.011
S011357-333	LukB M20	38.6989	33.8856	47.7582	40.1142	1.489	2.361
S011357-334	LukB Y21	16.0775	12.6057	17.141	15.2747	2.4	3.001
S011357-335	LukB T22	12.6897	8.75429	7.77376	9.73926	1.263	2.463
S011357-336	LukB R23	8.20764	6.84571	10.8894	8.64758	1.991	2.659
S011357-337	LukB T24	2.69142	5.4972	2.73214	3.64025	2.505	2.284
S011357-338	LukB T26	9.31161	6.51771	10.8086	8.87932	1.138	1.587
S011357-339	LukB T27	23.757	23.9657	19.0246	22.2491	2.164	2.542
S011357-34	LukA D38	34.0669	39.335	44.671	39.3576	2.652	1.432
S011357-340	LukB S28	13.5938	12.0343	13.1803	12.9361	2.382	2.311
S011357-341	LukB D29	32.8448	32.96	33.8187	33.2078	2.412	2.764
S011357-342	LukB S30	32.4356	41.8857	33.4318	35.9177	2.59	3.082
S011357-343	LukB Q31	27.1637	36.9143	24.6347	29.5709	2.699	3.052
S011357-344	LukB K32	27.1352	25.0629	22.7104	24.9695	2.564	2.965
S011357-345	LukB N33	27.3636	28.3086	20.8878	25.52	2.408	3.001
S011357-346	LukB I34	11.1862	8.25143	9.19921	9.54561	1.753	1.995
S011357-347	LukB T35	38.4879	42.08	29.2369	36.6016	2.916	3.056
S011357-348	LukB Q36	18.466	18.1714	19.7475	18.795	1.961	2.653
S011357-349	LukB S37	14.0125	8.36571	9.09739	10.4919	1.258	2.185
S011357-35	LukA D39	32.4137	20.8348	23.6995	25.6493	2.414	1.559
S011357-350	LukB L38	8.3028	6.21714	7.14249	7.22081	1.925	2.452
S011357-351	LukB Q39	9.81586	6.25143	7.87558	7.98096	2.404	2.903
S011357-352	LukB F40	17.1433	7.63429	7.84503	10.8742	1.847	2.888
S011357-353	LukB N41	8.0649	5.74857	5.86978	6.56108	2.15	3.112
S011357-354	LukB F42	9.69444	6.09888	4.27979	6.69104	0.717	0.386
S011357-355	LukB L43	50.4401	85.4057	71.8577	69.2345	2.957	3.016
S011357-356	LukB T44	27.9726	26.2971	19.3809	24.5502	2.361	2.959
S011357-357	LukB E45	74.4397	70.88	51.0869	65.4689	2.966	2.99
S011357-358	LukB P46	17.2251	38.0739	25.6039	26.9676	3.118	2.818
S011357-359	LukB N47	20.7734	50.864	29.0389	33.5587	3.373	2.959
S011357-36	LukA I40	9.10692	6.90534	11.5546	9.18894	0.526	1.221
S011357-360	LukB Y48	36.7333	53.9156	37.1399	42.5963	1.625	2.181
S011357-361	LukB D49	9.777	28.4516	25.427	21.2186	2.839	2.324
S011357-362	LukB K50	18.2248	46.0613	31.757	32.0144	3.141	2.304
S011357-363	LukB E51	31.186	11.8377	27.8566	23.6268	2.327	2.613
S011357-364	LukB T52	50.2528	53.3622	36.6736	46.7629	1.681	2.18
S011357-365	LukB V53	35.9997	31.0954	47.7582	38.2844	1.589	2.488
S011357-366	LukB F54	41.9971	58.4364	57.0584	52.4973	2.795	2.423
S011357-367	LukB I55	2.09821	2.98153	1.79195	2.29056	1.072	0.364
S011357-368	LukB K56	87.4038	70.6243	66.2798	74.7693	2.53	2.436
S011357-369	LukB K58	11.1005	7.62286	7.94685	8.89008	1.705	2.313
S011357-37	LukA G41	2.74635	8.76673	5.02211	5.51173	3.048	2.564
S011357-370	LukB G59	12.0521	8.32	7.06104	9.1444	1.419	1.605
S011357-371	LukB T60	2.38383	3.134	1.27996	2.26593	2.899	2.256
S011357-372	LukB I61	4.60288	3.99797	2.7973	3.79938	0.889	0.352
S011357-373	LukB G62	30.1879	41.8431	37.9567	36.6626	2.509	2.107
S011357-374	LukB S63	34.0389	39.4794	35.8496	36.456	2.915	0.854
S011357-375	LukB G64	13.1825	25.8851	17.6821	18.9166	2.64	2.462
S011357-376	LukB L65	60.277	42.6801	30.0415	44.3329	2.516	2.667
S011357-377	LukB R66	38.6331	43.8365	50.2268	44.2322	0.294	0.347
S011357-378	LukB I67	15.4235	39.3783	22.4203	25.7407	2.67	2.47
S011357-379	LukB L68	15.1049	28.8413	22.0572	22.0011	3.184	3.019
S011357-38	LukA K42	54.3416	46.4453	41.8135	47.5335	1.968	1.906
S011357-380	LukB D69	15.7311	34.9314	24.9988	25.2204	3.538	3.091
S011357-381	LukB P70	31.6268	34.0571	30.4383	32.0407	2.644	3.118
S011357-382	LukB N71	12.2048	38.3195	27.4564	25.9935	3.188	2.716
S011357-383	LukB G72	30.2469	30.2971	30.1634	30.2358	3.025	3.092
S011357-384	LukB Y73	6.2397	22.0735	13.9493	14.0875	3.528	2.878
S011357-385	LukB W74	44.0976	35.4024	32.9637	37.4879	3.037	3.004
S011357-386	LukB N75	35.6806	36.6971	27.3533	33.2437	2.014	2.897
S011357-387	LukB S76	46.153	33.8386	26.0829	35.3582	1.961	1.918
S011357-388	LukB T77	15.1928	41.1401	29.1785	28.5038	2.857	2.613
S011357-389	LukB L78	30.5012	27.3427	17.2228	25.0222	1.342	1.489
S011357-39	LukA N43	29.36	22.9328	35.7342	29.3423	2.424	1.893
S011357-390	LukB R79	33.1113	27.52	29.4609	30.0307	2.165	3.016
S011357-391	LukB W80	0.135204	2.02569	0	0.7203	0.666	1.148
S011357-392	LukB P81	29.5523	24.4457	15.2879	23.0953	2.243	3.079
S011357-393	LukB G82	28.6261	27.8038	33.1465	29.8588	1.587	2.201
S011357-394	LukB S83	11.6775	30.6285	19.1622	20.4894	2.952	2.316
S011357-395	LukB Y84	5.68587	2.09143	4.31197	4.02976	0.585	1.113
S011357-396	LukB S85	38.6592	36.9829	43.6135	39.7518	2.301	3.143
S011357-397	LukB V86	46.7317	9.05857	13.8645	23.2183	2.351	2.103
S011357-398	LukB S87	41.9763	41.7058	29.4611	37.7144	2.127	1.987
S011357-399	LukB I88	3.19362	0.158784	0	1.11747	0.427	0.285
S011357-40	LukA G44	54.5944	40.7675	44.4456	46.6025	2.741	2.578
S011357-400	LukB Q89	44.6594	44.445	56.2111	48.4385	1.719	0.774
S011357-401	LukB N90	29.5889	33.7984	46.9175	36.7683	1.521	2.46
S011357-402	LukB V91	27.7949	32.7193	40.5791	33.6978	0.51	0.817
S011357-403	LukB D92	30.2061	35.782	42.8476	36.2786	2.022	2.81
S011357-404	LukB D93	40.3825	43.2936	27.8446	37.1736	1.518	2.308
S011357-405	LukB N94	26.5358	28	37.3232	30.6197	2.323	2.925
S011357-406	LukB N95	28.9734	36.7376	24.5907	30.1006	0.351	1.193
S011357-407	LukB N96	55.7705	43.9192	39.7824	46.4907	1.541	1.992
S011357-408	LukB T97	31.7121	29.5368	38.0705	33.1065	1.987	2.64
S011357-409	LukB N98	28.4533	31.9564	44.1153	34.8417	1.369	2.199
S011357-41	LukA K45	76.4893	56.0929	56.342	62.9747	2.513	1.855
S011357-410	LukB V99	10.8925	7.22964	4.33161	7.48458	2.52	2.878
S011357-411	LukB T100	10.0111	10.0926	8.96717	9.69031	0.827	1.476
S011357-412	LukB D101	67.3514	87.9722	86.5767	80.6334	3.051	2.81
S011357-413	LukB F102	12.0521	5.05143	8.0894	8.39766	1.8	3.098
S011357-414	LukB P104	8.8343	10.8229	12.3299	10.6624	1.3	0.944
S011357-415	LukB K105	72.2701	95.9543	55.7909	74.6717	2.947	3.105
S011357-416	LukB N106	7.17195	7.28065	15.1588	9.87047	1.58	2.457
S011357-417	LukB Q107	64.6952	66.3771	61.1668	64.0797	3.026	3.163
S011357-418	LukB D108	10.4249	9.70286	4.44433	8.19069	1.677	2.344
S011357-419	LukB E109	11.7667	4.75429	10.3396	8.9535	1.076	2.205
S011357-42	LukA I46	82.2653	83.2537	77.1457	80.8883	3.003	2.882
S011357-420	LukB S110	38.3642	31.4514	31.0289	33.6148	1.944	2.952
S011357-421	LukB R111	7.45175	6.39782	7.92634	7.25864	1.639	1.447
S011357-422	LukB E112	30.4277	27.3714	28.5242	28.7744	1.58	2.014
S011357-423	LukB V113	77.4088	82.9486	94.6444	85.0006	3.182	3.224
S011357-424	LukB K114	48.2039	55.0082	45.6365	49.6162	2.218	2.318
S011357-425	LukB Y115	36.5428	47.5313	46.3704	43.4815	2.342	2.657
S011357-426	LukB T116	72.2891	69.8057	60.8817	67.6589	2.909	2.891
S011357-427	LukB Y117	87.4863	103.417	62.8468	84.5834	3.125	3.163
S011357-428	LukB G118	10.2346	8.92571	9.44357	9.53462	2.225	2.542
S011357-429	LukB Y119	80.7306	100.861	113.552	98.3812	3.051	3.118
S011357-43	LukA T47	115.652	90.4246	61.9378	89.3381	2.763	2.749
S011357-430	LukB K120	61.9927	88.8	74.7085	75.1671	3.031	3.123
S011357-431	LukB T121	70.8046	72.08	53.2963	65.3936	2.968	3.023
S011357-432	LukB G122	25.6935	21.3973	6.56544	17.8854	2.761	0.502
S011357-433	LukB G123	95.4403	73.8055	101.952	90.3994	2.956	0.792
S011357-434	LukB D124	31.1546	63.3746	39.7719	44.767	3.291	2.798
S011357-435	LukB F125	64.8951	59.2343	58.5705	60.9	3.019	3.08
S011357-436	LukB S126	44.3498	47.68	46.0673	46.0324	2.363	2.448
S011357-437	LukB I127	106.147	99.0857	93.5651	99.5994	3.199	3.246
S011357-438	LukB N128	60.2779	41.481	51.5112	51.09	3.095	1.08
S011357-439	LukB R129	23.0337	24.2514	23.1889	23.4914	2.396	2.009
S011357-44	LukA K48	19.3123	38.2009	35.6295	31.0476	2.327	2.166
S011357-440	LukB G130	21.2787	31.9075	28.5269	27.2377	3.199	2.69
S011357-441	LukB G131	37.2984	32.56	26.4064	32.0882	2.374	2.221
S011357-442	LukB L132	90.6103	68.8977	64.1793	74.5624	3.009	1.324
S011357-443	LukB T133	52.6929	51.2691	37.5959	47.186	2.331	2.294
S011357-444	LukB G134	107.914	83.4236	68.8705	86.7359	2.653	2.746
S011357-445	LukB N135	31.9503	26.9829	28.5242	29.1524	2.411	2.622
S011357-446	LukB I136	61.5424	56.3955	63.5792	60.5057	2.311	2.15
S011357-447	LukB T137	61.0665	78.3215	75.2335	71.5405	2.526	2.125
S011357-448	LukB K138	25.585	41.5043	39.6695	35.5863	3.264	2.834
S011357-449	LukB E139	14.5227	38.6498	33.5443	28.9056	3.163	2.683
S011357-45	LukA R49	9.29181	10.8117	13.8106	11.3047	2.856	2.765
S011357-450	LukB S140	25.3271	23.0057	21.7126	23.3485	2.262	3.075
S011357-451	LukB N141	65.742	66.88	55.7909	62.8043	2.359	2.477
S011357-452	LukB Y142	58.1457	70.4218	76.0763	68.2146	3.483	3.186
S011357-453	LukB S143	31.189	28.1143	30.5198	29.941	1.791	1.657
S011357-454	LukB E144	48.961	60.5232	57.7262	55.7368	2.101	2.457
S011357-455	LukB T145	43.4648	42.4343	49.5596	45.1529	2.831	2.619
S011357-456	LukB I146	96.8977	97.0971	75.2889	89.7613	3.107	3.222
S011357-457	LukB S147	21.7871	18.8571	21.3969	20.6804	2.306	2.831
S011357-458	LukB Y148	4.39416	6.61528	4.46358	5.15767	3.254	2.911
S011357-459	LukB Q149	47.6709	48.56	43.7153	46.6488	2.483	2.913
S011357-46	LukA T50	33.2993	28.7187	42.7857	34.9346	2.423	2.281
S011357-460	LukB Q150	49.7089	48.5431	34.0284	44.0935	3.426	3.135
S011357-461	LukB P151	55.2172	70.1143	62.3581	62.5632	2.624	3.086
S011357-462	LukB S152	40.7432	40.3086	34.3583	38.47	1.708	2.484
S011357-463	LukB Y153	40.6385	30.3771	11.5614	27.5257	2.511	2.803
S011357-464	LukB R154	39.7726	34.3657	50.8833	41.6738	2.887	2.944
S011357-465	LukB T155	63.4772	5.40571	63.4374	44.1068	3.179	3.121
S011357-466	LukB L156	69.7723	51.9327	76.3637	66.0229	2.736	2.588
S011357-467	LukB L157	24.0244	35.0623	23.0513	27.3794	3.036	1.586
S011357-468	LukB D158	34.5797	15.1518	31.9595	27.2303	2.538	0.351
S011357-469	LukB Q159	15.0399	8.83329	15.8813	13.2515	0.755	1.441
S011357-47	LukA E51	39.6024	29.4613	49.4298	39.4978	0.993	1.409
S011357-470	LukB S160	32.8973	33.7544	22.8808	29.8442	1.752	1.232
S011357-471	LukB T161	14.299	11.264	11.2364	12.2665	1.277	0.589
S011357-472	LukB S162	14.644	3.16124	3.74548	7.18359	1.24	0.688
S011357-473	LukB H163	34.6543	41.2501	43.3261	39.7435	2.097	0.699
S011357-474	LukB K164	35.7732	32.7046	23.8033	30.7604	3.034	1.285
S011357-475	LukB G165	38.8783	40.5379	41.4172	40.2778	2.941	0.701
S011357-476	LukB V166	36.0903	22.0421	13.2755	23.8026	3.076	2.098
S011357-477	LukB G167	44.5382	44.8395	33.9841	41.1206	2.784	0.642
S011357-478	LukB W168	0.899809	0.418611	0	0.439473	0.955	0.391
S011357-479	LukB K169	29.5165	19.1647	11.8872	20.1895	1.92	0.877
S011357-48	LukA T52	25.5001	30.2177	19.513	25.0769	2.411	2.711
S011357-480	LukB V170	69.2842	60.2561	99.4221	76.3208	3.067	3.051
S011357-481	LukB E171	16.0241	4.68171	5.26392	8.65656	0.989	0.601
S011357-482	LukB H173	47.8577	30.8185	33.5358	37.404	2.194	1.049
S011357-483	LukB L174	39.8297	27.1886	25.9482	30.9888	2.56	2.141
S011357-484	LukB I175	26.9924	27.1086	22.7817	25.6276	3.165	3.175
S011357-485	LukB N176	37.1747	36.2629	28.1169	33.8515	0.902	0.978
S011357-486	LukB N177	34.2067	24.419	19.1902	25.9386	2.716	1.377
S011357-487	LukB M178	43.354	35.9958	32.6247	37.3248	3.115	1.907
S011357-488	LukB G179	26.6403	32.24	31.314	30.0648	2.105	2.663
S011357-489	LukB H180	53.5549	39.7103	47.3319	46.8657	2.552	0.864
S011357-49	LukA V53	60.8287	29.8825	53.8166	48.1759	2.454	2.416
S011357-490	LukB D181	21.416	23.9429	30.1125	25.1571	2.318	2.728
S011357-491	LukB H182	29.3953	28.2587	20.7809	26.145	2.727	1.708
S011357-492	LukB T183	12.9004	2.53573	3.18149	6.20586	2.176	1.247
S011357-493	LukB R184	6.68506	3.41714	4.72942	4.94388	2.931	3.22
S011357-494	LukB Q185	23.9393	17.4305	15.4197	18.9298	2.192	2.276
S011357-495	LukB L186	29.2648	20.8776	22.0535	24.0653	1.666	0.92
S011357-496	LukB T187	16.4716	9.42597	8.47433	11.4573	1.159	0.824
S011357-497	LukB N188	33.4063	35.3143	38.9401	35.8869	2.67	2.711
S011357-498	LukB D189	16.2963	12.8914	8.54757	12.5784	3.062	3.246
S011357-499	LukB S190	28.5438	29.9837	42.1137	33.547	1.105	1.209
S011357-50	LukA Y54	34.0185	24.2632	20.9637	26.4151	2.271	2.44
S011357-500	LukB D191	29.2433	29.3624	38.4708	32.3588	0.869	1.422
S011357-501	LukB N192	39.1845	35.8147	45.6899	40.2297	1.107	1.288
S011357-502	LukB R193	40.386	41.5586	49.2394	43.728	2.987	2.907
S011357-503	LukB T194	29.1363	31.1063	35.882	32.0415	2.947	2.854
S011357-504	LukB K195	26.5029	29.9401	33.5468	29.9966	2.547	2.56
S011357-505	LukB S196	31.2677	29.8529	38.284	33.1349	2.48	2.676
S011357-506	LukB E197	31.3747	34.5068	38.6176	34.833	2.903	2.892
S011357-507	LukB I198	19.0635	17.0354	32.466	22.855	2.167	2.142
S011357-508	LukB F199	15.2121	15.8692	22.2845	17.7886	2.989	3.079
S011357-509	LukB S200	30.3378	35.3025	45.2362	36.9588	2.324	2.746
S011357-51	LukA D55	7.84652	3.87336	3.02242	4.9141	1.71	2.491
S011357-510	LukB L201	29.4244	28.0872	31.652	29.7212	2.035	1.956
S011357-511	LukB T202	22.0672	26.3651	30.0374	26.1566	2.56	2.621
S011357-512	LukB R203	32.7902	29.7003	35.455	32.6485	3.062	3.082
S011357-513	LukB N204	23.6061	23.7275	34.2007	27.1781	1.964	2.401
S011357-514	LukB D189	31.5439	55.9758	43.9877	43.8358	2.904	2.491
S011357-515	LukB N206	31.9789	30.0914	26.3962	29.4888	2.974	3.091
S011357-516	LukB L207	24.462	36.6431	38.6442	33.2498	2.744	2.68
S011357-517	LukB W208	37.267	37.515	54.7371	43.173	2.809	2.634
S011357-518	LukB K210	37.6291	43.0954	46.3971	42.3739	3.096	2.85
S011357-519	LukB D211	36.3618	34.8338	43.5148	38.2368	2.559	2.729
S011357-52	LukA E56	32.2363	30.269	32.9116	31.8056	1.622	1.282
S011357-520	LukB N212	30.1979	25.9292	34.4275	30.1849	2.969	3.005
S011357-521	LukB F213	19.0306	21.9619	26.8882	22.6269	2.943	3.04
S011357-522	LukB T214	22.849	23.3678	27.502	24.573	2.487	2.575
S011357-523	LukB P215	31.1489	22.9993	33.6863	29.2782	0.658	0.634
S011357-524	LukB K216	14.355	11.5886	14.453	13.4655	2.113	2.433
S011357-525	LukB D217	47.8577	38.0455	46.7679	44.2237	2.446	0.814
S011357-526	LukB K218	13.6814	12.545	21.2837	15.8367	1.744	2.031
S011357-527	LukB M219	17.9525	21.3297	22.6848	20.6557	2.667	2.91
S011357-528	LukB P220	37.2917	31.5531	44.0619	37.6356	1.896	2.504
S011357-529	LukB V221	9.54203	8.28338	12.6902	10.1719	1.526	1.805
S011357-53	LukA K57	24.9027	21.2773	31.188	25.7894	0.866	0.821
S011357-530	LukB T222	74.497	92.9482	81.3184	82.9212	3.07	3.121
S011357-531	LukB V223	58.3591	56.4687	65.5591	60.1289	2.437	2.889
S011357-532	LukB S224	32.9383	36.4905	35.802	35.0769	2.315	2.575
S011357-533	LukB E225	7.95375	9.68937	14.3982	10.6804	2.285	2.567
S011357-534	LukB G226	24.3632	23.1826	34.6144	27.3867	2.274	2.705
S011357-535	LukB F227	32.5433	4.13079	9.30077	15.325	2.016	1.852
S011357-536	LukB N228	20.5695	23.5749	27.5821	23.9088	2.298	2.55
S011357-537	LukB P229	40.1804	22.1959	38.6094	33.6619	2.538	2.441
S011357-538	LukB E230	28.2111	32.2331	20.8677	27.104	2.28	0.808
S011357-539	LukB F231	45.7133	9.40695	5.82383	20.3147	1.004	0.964
S011357-54	LukA T58	31.2322	32.5699	34.2589	32.687	2.859	2.166
S011357-540	LukB L232	4.50837	2.29515	3.16703	3.32351	1.137	1.235
S011357-541	LukB V234	30.5888	2.88216	3.38395	12.285	2.832	1.718
S011357-542	LukB M235	2.91389	1.61189	2.83442	2.4534	2.916	2.118
S011357-543	LukB S236	29.9175	31.7423	27.1005	29.5868	2.711	0.846
S011357-544	LukB H237	20.7784	10.1486	20.3177	17.0816	1.537	2.736
S011357-545	LukB D238	24.5944	22.1257	24.3802	23.7001	2.617	2.83
S011357-546	LukB K239	22.7102	17.5657	22.5678	20.9479	2.115	2.27
S011357-547	LukB K240	42.9206	47.1717	49.1727	46.4217	2.851	2.508
S011357-548	LukB D241	27.1961	20.7968	22.5806	23.5245	1.006	1.382
S011357-549	LukB K242	46.5543	36.6256	46.3113	43.1637	1.961	1.908
S011357-55	LukA N59	14.8678	9.1469	11.1786	11.7311	1.506	0.796
S011357-550	LukB G243	30.6566	18.4136	29.5984	26.2229	2.449	2.688
S011357-551	LukB K244	41.5262	24.5435	33.0306	33.0334	2.233	2.372
S011357-552	LukB S245	61.2836	32.3216	36.6987	43.4346	2.017	2.157
S011357-553	LukB Q246	47.2937	31.4086	32.4055	37.0359	0.49	0.794
S011357-554	LukB F247	17.8793	11.0031	12.284	13.7221	1.128	1.244
S011357-555	LukB V248	36.3865	36.7193	49.5063	40.8707	2.258	1.892
S011357-556	LukB V249	27.3505	20.0763	32.1457	26.5242	2.34	2.295
S011357-557	LukB H250	37.2835	48.7956	44.5556	43.5449	2.441	2.244
S011357-558	LukB Y251	7.66572	4.94823	8.88711	7.16702	1.862	1.66
S011357-559	LukB K252	60.3372	46.3125	67.6712	58.107	1.497	1.364
S011357-56	LukA I60	11.0853	13.7038	7.24782	10.679	3.081	3.002
S011357-560	LukB R253	0	0	0	0	2.549	0.868
S011357-561	LukB S254	26.6017	26.6049	40.2722	31.1596	1.298	1.688
S011357-562	LukB M255	27.7949	34.3324	34.9079	32.3451	2.877	2.962
S011357-563	LukB D256	3.93779	6.35422	8.98052	6.42418	3.011	3.089
S011357-564	LukB E257	35.5141	38.4414	50.2268	41.3941	1.139	1.443
S011357-565	LukB F258	24.0461	11.2639	9.9369	15.0823	2.944	2.847
S011357-566	LukB K259	44.0316	42.6049	55.0574	47.2313	2.866	2.912
S011357-567	LukB I260	33.5391	31.2262	39.6317	34.799	3.089	3.049
S011357-568	LukB D261	33.5308	36.6757	42.5407	37.5824	2.75	2.6
S011357-569	LukB W262	9.07295	7.07357	12.1831	9.4432	3.111	3.118
S011357-57	LukA L61	13.2227	10.7267	17.1606	13.7034	1.636	2.19
S011357-570	LukB N263	29.2845	28.2943	37.6835	31.7541	2.959	2.898
S011357-571	LukB R264	29.8194	36.9482	36.9095	34.559	1.858	1.169
S011357-572	LukB H265	33.5638	30.6158	42.8743	35.6846	0.857	0.935
S011357-573	LukB G266	58.7844	67.4295	56.1951	60.803	1.418	1.479
S011357-574	LukB F267	41.9255	52.5373	60.736	51.7329	3.014	2.515
S011357-575	LukB W268	27.2518	22.812	38.6442	29.5693	1.85	1.097
S011357-576	LukB G269	22.4933	23.3223	20.8351	22.2169	3.112	3.112
S011357-577	LukB Y270	26.3236	28.2428	29.9051	28.1572	3.005	2.937
S011357-578	LukB W271	15.8787	13.951	20.9234	16.9177	3.087	3.075
S011357-579	LukB S272	31.9755	36.4578	46.3571	38.2634	2.564	2.632
S011357-58	LukA Q62	7.60189	24.2758	20.903	17.5935	2.7	2.712
S011357-580	LukB G273	33.4073	33.8985	55.11	40.8053	2.959	2.845
S011357-581	LukB E274	26.1757	28.8831	44.2236	33.0941	2.926	2.916
S011357-582	LukB N275	16.3709	6.62793	7.10621	10.035	2.523	2.335
S011357-583	LukB H276	37.1044	26.4643	54.1192	39.2293	2.563	2.535
S011357-584	LukB V277	38.3319	20.6426	36.3803	31.7849	2.754	2.604
S011357-585	LukB D278	32.7161	36.4687	38.1906	35.7918	2.759	2.642
S011357-586	LukB K279	51.5972	34.4795	61.1134	49.0634	2.755	2.598
S011357-587	LukB K280	31.0373	36.6649	33.9472	33.8831	2.147	2.183
S011357-588	LukB E281	25.4989	28.5123	34.6811	29.5641	2.278	2.675
S011357-589	LukB E282	41.6445	26.9979	54.3787	41.007	2.675	2.617
S011357-59	LukA N63	19.4469	30.4482	27.6169	25.8373	2.242	1.895
S011357-590	LukB K283	32.9054	37.6894	41.8068	37.4672	2.105	2.262
S011357-591	LukB L284	48.6483	44.861	41.0729	44.8607	2.174	2.38
S011357-592	LukB S285	35.2854	33.199	56.6197	41.7014	2.837	2.788
S011357-593	LukB L287	38.5093	17.9037	48.7999	35.071	2.889	2.588
S011357-594	LukB Y288	28.7489	28.8001	17.391	24.98	1.244	0.944
S011357-595	LukB E289	43.36	30.9106	48.7291	40.9999	2.273	2.083
S011357-596	LukB V290	15.3653	11.4892	20.092	15.6488	2.729	2.721
S011357-597	LukB D291	45.7853	46.7275	46.382	46.2983	1.856	2.151
S011357-598	LukB W292	8.87311	5.58454	8.50976	7.6558	0.991	0.311
S011357-599	LukB K293	40.3201	43.0082	47.0643	43.4642	1.17	1.025
S011357-60	LukA L64	23.758	24.7574	28.538	25.6844	2.981	2.923
S011357-600	LukB T294	18.6779	9.20085	12.1425	13.3404	2.089	2.316
S011357-601	LukB H295	13.0231	7.37875	15.399	11.9336	1.707	2.477
S011357-602	LukB N296	47.7184	49.1771	61.4225	52.7727	2.366	2.678
S011357-603	LukB V297	12.7268	7.89101	14.2114	11.6097	2.697	2.538
S011357-604	LukB K298	29.9428	34.0926	36.0689	33.3681	2.315	2.356
S011357-605	LukB F299	26.7004	28.6866	43.2746	32.8872	2.08	1.85
S011357-606	LukB V300	33.0042	32.545	43.3547	36.3013	2.444	2.868
S011357-607	LukB K301	41.1184	55.4005	50.2669	48.9286	1.846	1.617
S011357-608	LukB V302	46.3916	39.5068	36.3685	40.7556	1.782	1.725
S011357-609	LukB L303	45.4008	32.4283	37.6069	38.4786	2.44	2.49
S011357-61	LukA Q65	52.0601	26.2026	55.8878	44.7168	1.162	0.98
S011357-610	LukB N304	48.4768	25.7292	48.9179	41.0413	2.621	2.323
S011357-611	LukB D305	42.7388	33.9815	47.0071	41.2425	0.712	1.101
S011357-612	LukB N306	50.6655	22.4093	41.5934	38.2227	2.707	2.636
S011357-613	LukB E307	42.8719	30.2822	47.6794	40.2778	2.483	2.477
S011357-614	LukB K308	35.0488	26.5947	37.8664	33.17	1.698	1.745
S011357-615	LukB K309	50.488	34.7522	43.8934	43.0445	0.423	0.8
S011357-62	LukA F66	40.0747	7.80705	31.7513	26.5444	1.385	2.397
S011357-63	LukA D67	67.7689	66.7203	58.2779	64.2557	2.673	2.74
S011357-64	LukA F68	8.29409	6.39465	8.15618	7.61497	1.58	2.682
S011357-65	LukA I69	56.8305	66.7387	95.0187	72.8626	2.962	2.865
S011357-66	LukA D70	47.402	91.4281	54.4519	64.4273	2.826	1.955
S011357-67	LukA D71	63.9762	74.3123	70.2017	69.4967	2.947	2.883
S011357-68	LukA P72	58.2216	73.6557	50.2073	60.6949	2.67	2.72
S011357-69	LukA T73	20.3864	17.8476	25.2902	21.1747	1.173	1.232
S011357-70	LukA Y74	21.2363	21.7927	21.9084	21.6458	2.618	1.982
S011357-71	LukA D75	8.32207	4.37377	5.82791	6.17458	2.899	2.484
S011357-72	LukA K76	10.021	4.35001	8.02491	7.46531	1.725	1.821
S011357-73	LukA N77	29.9439	16.2492	38.5036	28.2322	2.82	2.432
S011357-74	LukA V78	10.2285	6.90534	14.5567	10.5635	2.564	2.53
S011357-75	LukA L79	12.5921	3.84615	7.50524	7.98117	1.377	1.735
S011357-76	LukA L80	79.5823	84.008	94.1719	85.9207	3.051	2.855
S011357-77	LukA V81	0	3.56598	1.6337	1.73323	1.011	1.965
S011357-78	LukA K82	75.197	59.2455	63.8467	66.0964	2.756	2.185
S011357-79	LukA K83	24.5678	13.2676	24.3542	20.7299	1.253	1.588
S011357-80	LukA Q84	11.282	38.9632	25.7063	25.3172	2.768	2.111
S011357-81	LukA G85	5.75784	4.23904	5.19161	5.06283	0.755	2.702
S011357-82	LukA S86	83.7883	47.9716	79.4042	70.3881	2.69	2.553
S011357-83	LukA I87	13.0358	5.89438	5.21244	8.04755	1.311	2.029
S011357-84	LukA H88	28.3203	46.7135	33.3302	36.1214	2.887	2.505
S011357-85	LukA S89	18.5429	15.5952	28.4035	20.8472	2.312	1.987
S011357-86	LukA N90	44.823	42.9448	33.6062	40.458	1.634	1.683
S011357-87	LukA L91	43.5232	32.0106	59.8441	45.126	2.667	2.622
S011357-88	LukA K92	13.6658	38.9717	23.5374	25.3916	2.362	1.834
S011357-89	LukA F93	36.6177	22.1126	32.29	30.3401	1.148	0.912
S011357-90	LukA E94	42.1421	29.1288	41.9013	37.7241	2.779	2.478
S011357-91	LukA S95	58.8451	27.5438	47.475	44.6213	1.083	1.388
S011357-92	LukA H96	33.2993	21.6138	41.2963	32.0698	1.522	1.631
S011357-93	LukA K97	43.6066	24.2962	44.9034	37.6021	2.272	2.261
S011357-94	LukA E98	13.6988	37.2607	22.4855	24.4817	2.933	2.484
S011357-95	LukA E99	37.4705	18.8428	43.8329	33.3821	2.388	2.279
S011357-96	LukA K100	31.6216	26.5684	39.737	32.6423	2.626	2.459
S011357-97	LukA N101	12.3915	35.5328	25.0454	24.3232	2.81	2.536
S011357-98	LukA S102	29.8234	22.3897	38.7596	30.3242	2.679	2.502
S011357-99	LukA N103	30.1614	26.6985	30.5903	29.1501	1.335	1.907
VJT 21.91	Empty vector				8.15994732 (N = 24)	0.046625 (N = 8)	0.07275 (N = 8)
VJT 66.95	WT				44.0416337 (N = 24)	1.8765 (N = 8)	1.645125 (N = 8)

## Sheet: Plate layout
Plate17	1	2	3	4	5	6	7	8	9	10	11	12
A	S011357-315	S011357-328	S011357-341	S011357-349	S011357-369	S011357-396	S011357-423	S011357-436	S011357-455	S011357-465	S011357-497	S011357-548
B	S011357-317	S011357-330	S011357-342	S011357-350	S011357-370	S011357-413	S011357-426	S011357-437	S011357-456	S011357-483	S011357-498	S011357-549
C	S011357-318	S011357-332	S011357-343	S011357-351	S011357-381	S011357-415	S011357-427	S011357-439	S011357-457	S011357-484	S011357-514	S011357-550
D	S011357-319	S011357-334	S011357-344	S011357-352	S011357-383	S011357-417	S011357-428	S011357-441	S011357-459	S011357-485	S011357-515	S011357-551
E	S011357-321	S011357-335	S011357-345	S011357-353	S011357-386	S011357-418	S011357-429	S011357-445	S011357-461	S011357-488	S011357-524	S011357-552
F	S011357-325	S011357-336	S011357-346	S011357-355	S011357-390	S011357-419	S011357-430	S011357-450	S011357-462	S011357-490	S011357-544	S011357-553
G	S011357-326	S011357-339	S011357-347	S011357-356	S011357-392	S011357-420	S011357-431	S011357-451	S011357-463		S011357-545	S011357-554
H	S011357-327	S011357-340	S011357-348	S011357-357	S011357-395	S011357-422	S011357-435	S011357-453	S011357-464	S011357-493	S011357-546	S011357-559
Plate18	1	2	3	4	5	6	7	8	9	10	11	12
A	S011357-320	S011357-393	S011357-414	S011357-500	S011357-508	S011357-518	S011357-529	S011357-547	S011357-564	S011357-575	S011357-599	S011357-608
B	S011357-322	S011357-401	S011357-416	S011357-501	S011357-509	S011357-519	S011357-530	S011357-555	S011357-566	S011357-578	S011357-601	S011357-609
C	S011357-323	S011357-402	S011357-421	S011357-502	S011357-510	S011357-520	S011357-531	S011357-556	S011357-567	S011357-579	S011357-602	S011357-610
D	S011357-324	S011357-403	S011357-424	S011357-503	S011357-511	S011357-521	S011357-532	S011357-557	S011357-568	S011357-585	S011357-603	S011357-611
E	S011357-333	S011357-405	S011357-425	S011357-504	S011357-512	S011357-522	S011357-533	S011357-558	S011357-569	S011357-587	S011357-604	S011357-612
F	S011357-338	S011357-408	S011357-447	S011357-505	S011357-513	S011357-526	S011357-534	S011357-561	S011357-570	S011357-588	S011357-605	S011357-613
G	S011357-365	S011357-409	S011357-454	S011357-506	S011357-516	S011357-527	S011357-535	S011357-562	S011357-571	S011357-590	S011357-606	S011357-614
H	S011357-377	S011357-411	S011357-499	S011357-507	S011357-517	S011357-528	S011357-536	S011357-563	S011357-572	S011357-591	S011357-607	S011357-615
Plate19	1	2	3	4	5	6	7	8	9	10	11	12
A	S011357-16		S011357-70	S011357-111	S011357-125	S011357-136	S011357-152	S011357-171	S011357-191	S011357-243	S011357-261	S011357-274
B	S011357-19	S011357-56	S011357-72	S011357-113	S011357-126	S011357-138	S011357-161	S011357-176	S011357-193	S011357-246	S011357-263	S011357-276
C	S011357-23	S011357-57	S011357-76	S011357-114	S011357-128		S011357-162	S011357-177	S011357-195	S011357-247	S011357-265	S011357-277
D	S011357-24	S011357-60	S011357-99	S011357-117	S011357-130	S011357-141	S011357-164	S011357-178	S011357-196	S011357-249	S011357-266	S011357-279
E	S011357-42		S011357-105	S011357-119	S011357-131	S011357-144	S011357-165	S011357-181	S011357-199	S011357-253	S011357-267	S011357-280
F		S011357-65	S011357-106	S011357-121	S011357-132	S011357-145	S011357-166	S011357-186	S011357-226	S011357-254	S011357-270	S011357-282
G	S011357-52	S011357-67	S011357-108	S011357-122	S011357-133	S011357-148	S011357-167	S011357-187	S011357-227	S011357-255	S011357-272	S011357-283
H	S011357-53	S011357-69	S011357-109	S011357-123	S011357-134	S011357-150	S011357-169	S011357-189	S011357-228	S011357-256	S011357-273	S011357-285
Plate20	1	2	3	4	5	6	7	8	9	10	11	12
A	S011357-09	S011357-30			S011357-90	S011357-101	S011357-146	S011357-159	S011357-211	S011357-297	S011357-310	S011357-537
B	S011357-11	S011357-33	S011357-49	S011357-79	S011357-91	S011357-102	S011357-147	S011357-163	S011357-217	S011357-298	S011357-312	S011357-565
C	S011357-12				S011357-92	S011357-112	S011357-151	S011357-182	S011357-235	S011357-299	S011357-313	S011357-581
D	S011357-13	S011357-36		S011357-82	S011357-93	S011357-118		S011357-184	S011357-284	S011357-303	S011357-316	S011357-583
E	S011357-14		S011357-61		S011357-95	S011357-124	S011357-155	S011357-188	S011357-289	S011357-305	S011357-331	S011357-584
F	S011357-21	S011357-39	S011357-73	S011357-85	S011357-96	S011357-129	S011357-156	S011357-192	S011357-290	S011357-306	S011357-363	S011357-589
G	S011357-28	S011357-46	S011357-74	S011357-87	S011357-98	S011357-137	S011357-157	S011357-202	S011357-294	S011357-307	S011357-446	S011357-594
H	S011357-29	S011357-47	S011357-75	S011357-89		S011357-139	S011357-158	S011357-210	S011357-295	S011357-308	S011357-523	S011357-595
Plate22	1	2	3	4	5	6	7	8	9	10	11	12
A	S011357-02	S011357-26	S011357-66	S011357-104	S011357-153	S011357-198	S011357-230	S011357-278	S011357-359	S011357-378	S011357-412	S011357-466
B	S011357-03	S011357-27	S011357-77	S011357-107	S011357-160	S011357-200	S011357-233	S011357-287	S011357-361	S011357-380	S011357-440	S011357-469
C	S011357-07	S011357-31	S011357-80	S011357-115	S011357-173	S011357-205	S011357-241	S011357-291	S011357-362	S011357-382	S011357-434	S011357-480
D	S011357-10	S011357-32	S011357-84	S011357-116	S011357-183	S011357-208	S011357-245	S011357-293	S011357-366	S011357-384	S011357-448	S011357-586
E	S011357-17	S011357-37	S011357-88	S011357-120	S011357-185	S011357-214	S011357-251	S011357-302	S011357-367	S011357-388	S011357-449	S011357-593
F	S011357-20	S011357-44	S011357-94	S011357-127	S011357-190	S011357-218	S011357-262	S011357-314	S011357-371	S011357-394	S011357-452	S011357-596
G	S011357-22	S011357-58	S011357-97	S011357-135	S011357-194	S011357-220	S011357-252	S011357-337	S011357-372	S011357-375	S011357-458	S011357-598
H	S011357-25	S011357-63	S011357-103	S011357-143	S011357-197	S011357-229	S011357-275	S011357-358	S011357-373	S011357-379	S011357-460	S011357-600
Plate26	1	2	3	4	5	6	7	8	9	10	11	12
A	S011357-05	S011357-59	S011357-170	S011357-204	S011357-222	S011357-244	S011357-286	S011357-400	S011357-472	S011357-481	S011357-496	S011357-573
B	S011357-06	S011357-64	S011357-172	S011357-206	S011357-223	S011357-250	S011357-292	S011357-432	S011357-473	S011357-482	S011357-525	S011357-574
C	S011357-34	S011357-71	S011357-174	S011357-212	S011357-224	S011357-257	S011357-304	S011357-433	S011357-474	S011357-486	S011357-538	S011357-576
D		S011357-78	S011357-175	S011357-213	S011357-225	S011357-258	S011357-311	S011357-438	S011357-475	S011357-487	S011357-540	S011357-577
E	S011357-45	S011357-81	S011357-179	S011357-215	S011357-231	S011357-259	S011357-374	S011357-442	S011357-476	S011357-489	S011357-541	S011357-580
F	S011357-51	S011357-100	S011357-180	S011357-216	S011357-232	S011357-260	S011357-391	S011357-467	S011357-477	S011357-491	S011357-542	S011357-582
G	S011357-54	S011357-110	S011357-201	S011357-219	S011357-237	S011357-268	S011357-397	S011357-468	S011357-478	S011357-492	S011357-543	S011357-592
H	S011357-55	S011357-168	S011357-203	S011357-221	S011357-242	S011357-271	S011357-399	S011357-471	S011357-479	S011357-495	S011357-560	S011357-597
Plate31	1	2	3	4	5	6	7	8	9	10	11	12
A	S011357-01	S011357-41	S011357-140	S011357-238	S011357-296	S011357-368	S011357-407
B	S011357-04	S011357-43	S011357-142	S011357-239	S011357-300	S011357-376	S011357-410
C	S011357-08	S011357-48	S011357-149	S011357-240	S011357-301	S011357-385	S011357-443
D	S011357-15	S011357-50	S011357-154	S011357-248	S011357-309	S011357-387	S011357-444
E	S011357-18	S011357-62	S011357-207	S011357-264	S011357-329	S011357-389	S011357-470
F	S011357-35	S011357-68	S011357-209	S011357-269	S011357-354	S011357-398	S011357-494
G	S011357-38	S011357-83	S011357-234	S011357-281	S011357-360	S011357-404	S011357-539
H	S011357-40	S011357-86	S011357-236	S011357-288	S011357-364	S011357-406
