# Supplementary material for: Unlatching of the stem domains in the Staphylococcus aureus pore-forming leukocidin LukAB influences toxin oligomerization
Source: J Biol Chem. 2023 Oct 4;299(12):105321. doi: 10.1016/j.jbc.2023.105321 (PMC10665946; doi:10.1016/j.jbc.2023.105321)
Supplement: Extended data Figure 4 [file mmc4.xlsx]

## Sheet: All Reps % Ox
		Sequence	150_1	150_2	150_3	300_1	300_2	300_3	600_1	600_2	600_3	Control_1	Control_2	Control_3
WT	LukA	DKNSTAPDDIGK (31-42)	0.387526	0.630664	1.2001	0.502952	0.401261	0.400886	0.429618	0.682534	0.318765	0	0	0
		RTETVYDEK (49-57)	0.0765515	0.183913	0.215477	0.105315	0.0774854	0	0.129285	0.0117872	0.147858	0	0	0
		TNILQNLQFDFIDDPTYDKNVLLVK (58-82)	1.53769	4.8433	5.9697	1.57185	4.48024	4.77655	3.0377	3.89672	8.98175	0.437195	0.335313	0.383475
		QGSIHSNLKFESHKEEK (84-100)	7.1279	6.24102	6.81144	5.94198	6.63713	6.27396	7.72838	8.90908	6.27091	0.934323	0	0
		NSNWLK (101-106)	0	0	0	0	0	0	0	0	0	0	0	0
		YPSEYHVDFQVK (107-118)	0.623989	0.762026	0.655738	0.890098	0.724329	0.642031	1.14555	0.807907	1.18683	0.243097	0.0218793	0.0390324
		KTEILDQLPK (122-131)	0.582134	0.793651	0.752217	0.602328	0.620807	0.438242	1.05207	0.706316	0.800874	0	0	0
		VDSTFSYSSGGK (139-150)	0.556666	0.606017	0.601324	0.629811	0.649266	0.562749	1.03384	0.945897	0.89423	0.116118	0	0
		FDSTKGIGR (151-159)	0	0	0	0	0	0	0	0	0	0	0	0
		TISYNQQNYDTIASGK (168-183)	1.18008	1.13872	1.38841	1.27335	1.3784	0.973574	1.91708	1.2815	1.46154	0	0	0
		NNNWHVHWSVIANDLK(184-199)	34.2275	35.3251	36.988	45.2331	41.7963	36.8036	57.145	49.3945	72.0992	10.7885	8.94701	8.58865
		NRNDELLFYR (206-215)	0.571429	0.636061	0.713977	0.715377	0.825404	0.656676	1.14584	0.926481	1.0557	0.0736956	0.0862891	0.0677137
		IATVENPELSFASK (219-232)	1.52785	1.66365	1.94536	1.43965	1.68807	1.39574	2.31505	1.82413	2.28204	0.172517	0	0
		YRYPALVR (233-240)	0	0	0	0	0	0	0	0	0	0	0	0
		SGFNPEFLTYLSNEK (241-255)	0.343148	0.374827	0.401412	0.507412	0.498062	0.460872	0.859433	0.787686	0.832178	0.14252	0.0933013	0.125202
		SNEKTQFEVTYTR (256-268)	8.57548	9.2219	12.6134	5.59052	0	5.45523	5.68801	6.65886	5.06329	0	0	0
		TQFEVTYTR (260-268)	0.544887	0.687403	0.844657	0.924703	0.765285	0.596421	1.86722	1.07698	3.20285	0.138885	0	0
		NRPGIHYAPPILEK (275-288)	2.465	2.38056	2.77715	2.21763	2.40032	1.84028	2.96796	2.46149	2.36206	0.533961	0.466237	0.370193
		LIVTYEVDWK (295-294)	9.22816	8.4952	9.23124	8.64291	6.18762	10.5826	12.7844	20.8058	24.9592	12.8964	3.67075	4.57359
		VVDKYSDDNKPYKEG (310-324)	2.08216	2.27412	2.44757	1.81382	2.00526	1.68784	2.01545	1.8742	1.5634	0	0	0
	LukB	INSEIKQVSEK (2-12)	0	0	0	0	0	0	0	0	0	0	0	0
		QVSEKNLDGDTK (8-19)	0	0	0	0	0	0	0	0	0	0	0	0
		NITQSLQFNFLTEPNYDKETVFIK (33-56)	1.38447	1.854	2.15409	1.56995	1.61273	1.02292	2.72374	2.15823	2.03826	0.240596	0.300817	0.259326
		AKGTIGSGLR (57-66)	1.21062	0.89673	1.05661	1.16656	1.10554	1.27983	1.10854	1.39988	0.990099	0	0	0
		ILDPNGYWNSTLR (67-79)	24.3189	21.6024	26.4042	25.5162	29.4502	24.2762	33.2169	31.6322	40.2455	3.28083	3.07177	2.43902
		WPGSYSVSIQNVDDNNNTNVTDFAPK (80-105)	2.8506	4.75207	2.91707	2.85193	3.31583	3.51402	3.44828	4.25532	4.35907	2.27779	1.46675	1.74423
		EVKYTYGYK (112-120)	0	0	0	0	0	0	0	0	0	0	0	0
		TGGDFSINR (121-129)	0.785214	0.923768	0.980672	0.674758	0.671679	0.619195	0.995409	0.93764	0.707493	0.150271	0	0
		GGLTGNITK (130-138)	0.223618	0.326725	0.442234	0.202937	0.197526	0.233001	0.33396	0.295783	0.354637	0	0	0
		ESNYSETISYQQPSYR (139-154)	4.26918	4.15904	5.74445	3.23076	3.16576	1.31125	1.52999	2.56108	1.3312	0.416209	0.53984	0.447813
		TLLDQSTSHK (155-164)	2.27383	2.2481	1.73777	1.13889	1.49408	0.703844	0.952319	1.05213	0.458637	0.196845	0.0355349	0
		GVGWKVEAHLINNMGHDHTR (165-184)	79.9505	78.7234	83.554	88.1711	85.8047	87.7639	97.0044	97.5031	98.9085	37.0013	32.589	39.6648
		VEAHLINNMGHDHTR (170-284)	31.4779	32.6713	33.6745	39.9744	39.1218	42.9853	61.8299	77.1869	71.2006	10.5945	8.73292	8.46619
		QLTNDSDNR (185-193)	0	0	0	0	0	0	0	0	0	0	0	0
		SEIFSLTR (196-203)	0.672394	0.768118	0.873518	0.823021	0.822516	0.732274	1.33514	1.0533	1.24038	0.0751028	0	0.0340231
		NGNLWAK (204-210)	12.0902	11.9119	13.0087	14.0749	13.559	11.1331	19.3268	21.1935	16.341	2.66299	2.86043	2.64058
		MPVTVSEGFNPEFLAVMSHDKK (219-240)	31.3456	31.0985	35.0096	46.4038	37.4702	38.8983	62.3094	57.57	78.487	23.2832	18.3953	19.1735
		SQFVVHYK (245-252)	1.41078	1.45945	1.57852	0.902735	0.953093	0.82361	0.785449	0.712216	0.879611	0	0	0
		SMDEFKIDWNR (254-264)	61.6095	65.818	70.0774	74.7604	69.1278	63.4291	74.2509	68.6055	87.0344	28.2264	20.5543	22.8524
		HGFWGYWSGENHVDKK (265-280)	23.059	23.3592	23.2737	31.4434	32.789	30.5043	40.7321	45.0586	45.9706	6.6874	4.50194	4.38781
		LSALYEVDWK (284-293)	9.21788	8.47867	9.40379	7.81414	7.69414	9.22966	8.20102	9.10137	18.9666	7.88567	3.9904	4.1784
		FVKVLNDNEKK (299-309)	0	0	0	0	0	0	0	0	0	0	0	0
V113A	LukA	DKNSTAPDDIGK (31-42)	0.482879	0.994436	0.612632	0.386157	0.430761	0	0.423201	0.313685	0.432087	0	0	0
		RTETVYDEK (49-57)	0.0906585	0.1631	0.161873	0.121232	0	0	0.120422	0.130504	0.116099	0	0	0
		TNILQNLQFDFIDDPTYDKNVLLVK (58-82)	3.34209	5.61267	4.78226	7.44369	3.94854	5.56826	5.10743	4.74811	9.48102	0.496102	0.549739	0.522027
		QGSIHSNLKFESHKEEK (84-100)	6.05428	6.40502	5.71857	6.36374	6.49812	5.4436	6.5788	6.05302	6.5358	0	0	0
		NSNWLK (101-106)	0	0	0	0	0	0	0	0	0	0	0	0
		YPSEYHVDFQVK (107-118)	0.951265	0.986966	0.76929	0.949133	0.938774	0.978181	1.07939	1.22279	1.20488	0.0249568	0.0875255	0.201237
		KTEILDQLPK (122-131)	0.881959	1.00695	0.821115	0.824604	0.930197	1.11414	1.13467	1.14298	1.03799	0	0	0
		VDSTFSYSSGGK (139-150)	0.696536	0.779315	0.768168	0.818518	0.7862	0.725811	1.24405	1.07097	1.02576	0	0	0
		FDSTKGIGR (151-159)	4.57893	6.56861	6.77335	4.69115	5.73463	6.77966	4.57072	6.91489	6.79095	0	0	0
		TISYNQQNYDTIASGK (168-183)	1.40139	1.60755	1.41819	1.70984	1.86418	1.68769	1.66381	1.64498	1.77782	0.127524	0.186234	0.150582
		NNNWHVHWSVIANDLK(184-199)	35.0533	38.8834	33.5459	43.2009	52.8364	63.5798	53.5714	68.9006	73.9468	7.80083	8.78702	7.05474
		NRNDELLFYR (206-215)	0.769497	0.805315	0.67989	0.990461	0.948219	0.98895	0.938312	0.983096	1.14814	0.0708544	0.0795117	0.0813448
		IATVENPELSFASK (219-232)	1.80697	2.15336	1.88392	1.64349	2.04872	2.0378	1.78131	1.89578	2.19824	0.0770161	0.0836093	0.0673882
		YRYPALVR (233-240)	0.0765571	0.0924145	0	0.122395	0.124112	0.203696	0	0.319347	0.302005	0	0	0
		SGFNPEFLTYLSNEK (241-255)	0.611122	0.727084	0.590216	0.693684	0.748414	0.798716	1.06718	0.996437	1.02516	0.118683	0.131877	0.125741
		SNEKTQFEVTYTR (256-268)	9.02919	12.0835	12.069	5.33981	7.90825	7.46888	7.42438	7.2935	6.53831	0	0	0
		TQFEVTYTR (260-268)	0.857725	1.13043	0.70922	1.26878	2.01434	4.66309	1.37578	5.4214	7.69638	0.120416	0	0
		NRPGIHYAPPILEK (275-288)	2.60993	2.81439	2.81139	2.73155	2.80231	2.75108	2.77747	2.75554	3.00334	0.527756	0.542821	0.526266
		LIVTYEVDWK (295-294)	11.56	14.703	7.89704	13.7112	16.9981	31.3719	24.4114	28.476	38.2706	4.4509	4.83845	4.81586
		VVDKYSDDNKPYKEG (310-324)	2.41816	2.33766	2.34449	2.10283	2.46373	2.09863	1.93562	1.61333	1.98856	0	0.103464	0
	LukB	INSEIKQVSEK (2-12)	0	0	0	0	0	0	0	0	0	0	0	0
		QVSEKNLDGDTK (8-19)	16.474	16.9998	2.99124	0	0	0	11.5402	0	10.4231	0	0	0
		NITQSLQFNFLTEPNYDKETVFIK (33-56)	2.36612	2.46558	2.38005	2.18713	2.12839	2.16006	2.55694	2.20095	2.67819	0.256965	0.218375	0.21571
		AKGTIGSGLR (57-66)	1.30299	1.07367	1.07904	1.28651	1.46985	1.3346	1.20493	1.10834	1.07395	0	0	0
		ILDPNGYWNSTLR (67-79)	22.8931	23.6709	20.1389	27.5689	31.9643	41.8767	30.7517	37.2756	45.5064	2.98585	3.19038	2.83838
		WPGSYSVSIQNVDDNNNTNVTDFAPK (80-105)	4.41096	5.1193	4.48689	5.44381	5.26769	8.2136	8.45309	6.58824	10.4214	2.07027	2.16208	1.82328
		EVKYTYGYK (112-120)	0	0	0	0	0	0	0	0	0	0	0	0
		TGGDFSINR (121-129)	0.822132	0.990099	0.909461	0.780304	0.792284	0.838439	0.967502	0.933821	1.01567	0	0	0
		GGLTGNITK (130-138)	0.243157	0.373397	0.305315	0.242679	0.250571	0.321394	0.215121	0.313301	0.321734	0	0	0
		ESNYSETISYQQPSYR (139-154)	3.92261	3.59265	3.8165	2.84402	2.04661	1.53652	2.39485	1.70296	1.68625	0.395428	0.470553	0.397303
		TLLDQSTSHK (155-164)	3.21212	3.05221	3.74159	2.31289	2.24259	1.8869	2.66632	1.86472	1.89026	1.25216	1.32838	1.23082
		GVGWKVEAHLINNMGHDHTR (165-184)	90.0691	93.119	90.2024	92.519	97.3304	99.2465	98.3975	99.7224	99.8082	55.4087	34.9717	39.1105
		VEAHLINNMGHDHTR (170-284)	31.8884	34.8095	28.7468	40.2441	40.2207	52.9042	67.1111	71.6579	76.9794	10.8952	8.06511	9.26147
		QLTNDSDNR (185-193)	0	0	0	0	0	0	0	0	0	0	0	0
		SEIFSLTR (196-203)	0.695698	0.888221	0.7734	0.90256	1.04135	1.1278	1.14917	1.25434	1.42193	0.0231468	0.0275317	0
		NGNLWAK (204-210)	14.1062	14.8592	13.9081	16.2321	23.5669	29.6354	18.5557	29.8124	36.747	2.32041	2.09118	1.90736
		MPVTVSEGFNPEFLAVMSHDKK (219-240)	52.4138	55.1758	44.5752	67.694	71.666	86.4209	82.7048	94.3065	94.9805	28.9598	28.3361	25.7563
		SQFVVHYK (245-252)	1.06089	1.13725	1.14825	0.741239	0.68452	0.680674	0.611577	0.542143	0.682952	0	0	0
		SMDEFKIDWNR (254-264)	69.2359	63.3089	65.8818	71.7981	78.5419	91.0034	82.1384	92.9881	94.1921	33.9415	29.069	26.9472
		HGFWGYWSGENHVDKK (265-280)	20.9129	22.312	24.5638	32.9643	35.3504	47.1815	38.2645	46.1716	58.7675	3.56745	3.43017	3.18293
		LSALYEVDWK (284-293)	9.88053	12.5364	7.27042	9.1368	15.1943	29.5393	11.0223	22.5127	30.0557	3.77992	3.81074	3.43526
		FVKVLNDNEKK (299-309)	0	0	0	0	0	0	0	0	0	0	0	0
K120A	LukA	DKNSTAPDDIGK (31-42)	4.4468	1.11771	1.14464	1.24309	0.434722	0.819201	0	0	0.563271	0	0	0
		RTETVYDEK (49-57)	0	0.232069	0	0.0896339	0.255947	0.162009	0.121787	0	0	0	0	0
		TNILQNLQFDFIDDPTYDKNVLLVK (58-82)	4.41767	9.8271	4.20239	2.19425	6.43754	3.13413	5.83703	6.08805	4.40454	0.275285	0.354926	0.423571
		QGSIHSNLKFESHKEEK (84-100)	5.99706	6.02097	6.43402	3.60782	4.37727	4.98844	4.8992	4.77518	4.58317	0	0.113628	0
		NSNWLK (101-106)	0	0	0	0	0	0	0	0	0	0	0	0
		YPSEYHVDFQVK (107-118)	0.792016	0.879421	1.1957	0.674138	1.29292	1.10827	1.11483	1.20783	1.06388	0.135041	0.157219	0.161165
		KTEILDQLPK (122-131)	0.87693	0.911262	1.09751	0.834642	1.0286	1.10132	1.11575	0.849594	1.02088	0	0	0
		VDSTFSYSSGGK (139-150)	0.769003	0.711414	0.759332	0.668691	1.07238	0.838295	1.30742	1.08329	1.11174	0	0.128406	0
		FDSTKGIGR (151-159)	4.91169	4.28631	8.82892	4.58237	7.44921	6.60066	3.15974	0	3.69708	0	0	0
		TISYNQQNYDTIASGK (168-183)	1.76734	1.35243	2.04468	1.3309	2.58955	2.02939	1.71412	1.5811	1.766	0.225981	0.215883	0.19258
		NNNWHVHWSVIANDLK(184-199)	40.3047	50.0791	58.0211	42.4876	84.5932	73.2323	58.1767	67.8359	63.4831	7.1778	7.72905	7.67494
		NRNDELLFYR (206-215)	0.920053	1.64092	0.929825	0.84026	1.27188	1.07688	1.06879	1.12005	1.01919	0.114786	0.114802	0.1125
		IATVENPELSFASK (219-232)	1.8323	2.14067	2.31274	1.28332	2.05446	2.1538	1.9984	2.06389	2.1581	0	0.0667757	0
		YRYPALVR (233-240)	0	0.146831	0	0.141345	0.757728	0.430197	0.258312	0.226273	0.236467	0	0	0
		SGFNPEFLTYLSNEK (241-255)	0.527104	0.572969	0.614969	0.477931	1.12686	0.843223	0.896052	0.850303	0.844707	0.122624	0.131078	0.110109
		SNEKTQFEVTYTR (256-268)	0.091586	0.0953947	0.189944	0.0121381	0.112476	0.103704	0.0685328	0.0647059	0.00954531	0	0	0
		TQFEVTYTR (260-268)	0.365976	0.276788	0.446536	0.0533284	0.643235	0.645414	0.218887	0.183677	0.414335	0	0	0
		NRPGIHYAPPILEK (275-288)	2.55665	2.48933	3.28313	2.58676	3.13631	3.29117	2.75811	2.6733	2.59407	0.650115	0.586406	0.588579
		LIVTYEVDWK (295-294)	11.6998	17.4071	28.5388	9.99291	49.9907	42.565	10.0751	14.8304	14.6818	3.05262	3.09497	2.77007
		VVDKYSDDNKPYKEG (310-324)	2.62681	2.58631	3.09813	1.81818	2.65487	2.11263	2.14811	1.86861	1.79477	0	0	0
	LukB	INSEIKQVSEK (2-12)	0	0	0	0	0	0	0	0	0	0	0	0
		QVSEKNLDGDTK (8-19)	16.5652	27.8893	28.6792	0	14.6663	13.1349	8.6524	0	6.72863	0	0	0
		NITQSLQFNFLTEPNYDKETVFIK (33-56)	3.19649	3.75744	2.70296	1.73322	3.05819	2.49625	2.53764	2.10072	2.27387	0.531627	0.425778	0.490178
		AKGTIGSGLR (57-66)	0.384304	0.60649	0.422828	0.456765	0.503033	0.324631	0.43067	0.359474	0.323735	0	0	0
		ILDPNGYWNSTLR (67-79)	23.8743	25.2981	26.4966	22.7242	53.6404	40.1638	28.8448	32.9208	35.7845	3.25652	2.83578	3.26104
		WPGSYSVSIQNVDDNNNTNVTDFAPK (80-105)	5.89478	5.26049	7.33898	4.2515	15.9524	11.0191	5.09662	5.33262	6.09675	1.41308	1.85606	1.50626
		EVKYTYGYATGGDFSINR (112-129)	29.561	21.5472	34.8779	20.8059	40.2643	30.9382	17.5568	16.9139	24.4755	0	0	0
		YTYGYATGGDFSINR (115-129)	2.0232	1.83273	2.4156	1.35	2.7027	2.30906	1.70585	1.69951	1.83085	0.0987573	0.0865688	0.0862891
		GGLTGNITK (130-138)	0.476153	1.09468	0.601039	0.392424	0.46764	0.404192	0.304157	0.275907	0.337586	0	0	0
		ESNYSETISYQQPSYR (139-154)	5.01125	1.57836	2.97921	1.87627	2.2003	1.53743	1.84431	1.59984	1.9394	0.153655	0.156797	0
		TLLDQSTSHK (155-164)	2.6603	2.24709	2.88295	1.94438	1.63793	1.94743	2.12817	1.79526	1.8478	1.62211	1.15851	1.3997
		GVGWKVEAHLINNMGHDHTR (165-184)	95.5094	97.8591	98.5487	97.3237	99.9452	99.7392	98.227	99.459	98.708	26.9987	35.1216	33.6532
		VEAHLINNMGHDHTR (170-284)	43.1897	74.6657	44.3302	55.9386	91.4767	72.2697	86.0528	83.8038	77.57	20.8781	18.9139	19.6353
		QLTNDSDNR (185-193)	0	0.0501048	0	0.800726	0	0	0	0	0	0	0	0
		SEIFSLTR (196-203)	0.812568	0.805416	0.824397	0.683699	0.875329	1.00406	1.27662	1.10576	1.19565	0	0.0184515	0
		NGNLWAK (204-210)	10.2077	13.0971	11.0256	13.9906	63.5294	32.2895	16.0369	19.2825	19.2819	0.602755	0.637551	0.407967
		MPVTVSEGFNPEFLAVMSHDKK (219-240)	56.472	60.5336	59.0744	64.4382	96.353	93.4722	79.0006	83.174	85.9341	38.9735	34.3853	41.0675
		SQFVVHYK (245-252)	1.1223	1.10789	1.07468	0.549556	0.605831	0.734846	0.645191	0.630104	0.569337	0	0	0
		SMDEFKIDWNR (254-264)	77.7778	77.2662	83.646	70.4355	98.5393	95.287	80.7081	90.7799	87.6339	39.9337	47.9814	45.0649
		HGFWGYWSGENHVDKK (265-280)	37.0728	47.6465	44.8025	42.7896	78.4826	64.1916	51.8681	54.9693	50.1393	6.14605	6.75791	6.0395
		LSALYEVDWK (284-293)	12.3236	18.2904	19.9787	9.8128	46.1936	34.9502	9.77201	15.7479	12.5141	3.8526	3.42907	3.58542
		FVKVLNDNEKK (299-309)	0	0	0	0	0	0	0	0	0	0	0	0

## Sheet: Avg Subt Control
		Sequence	150	StdDev 150		300	StdDev 300		600	StdDev 600
V113A	LukA	DKNSTAPDDIGK (31-42)	0.696649	0.217128		0.272306	0.193408		0.389658	0.0538434
		RTETVYDEK (49-57)	0.138544	0.0338638		0.0404107	0.0571494		0.122342	0.00603562
		TNILQNLQFDFIDDPTYDKNVLLVK (58-82)	4.05638	0.938039		5.13088	1.42816		5.9229	2.15143
		QGSIHSNLKFESHKEEK (84-100)	6.05929	0.280268		6.10182	0.468656		6.38921	0.238368
		NSNWLK (101-106)	0	0		0	0		0	0
		YPSEYHVDFQVK (107-118)	0.797934	0.0953196		0.850789	0.0166802		1.06445	0.0637976
		KTEILDQLPK (122-131)	0.903341	0.0773584		0.956313	0.119635		1.10521	0.0476578
		VDSTFSYSSGGK (139-150)	0.748006	0.0366783		0.776843	0.0384213		1.11359	0.094072
		FDSTKGIGR (151-159)	5.97363	0.989738		5.73515	0.852632		6.09219	1.07703
		TISYNQQNYDTIASGK (168-183)	1.32093	0.0934745		1.59913	0.0785003		1.54076	0.0586897
		NNNWHVHWSVIANDLK(184-199)	27.9467	2.24674		45.3248	8.32372		57.5921	8.66411
		NRNDELLFYR (206-215)	0.67433	0.0527507		0.89864	0.0195666		0.945946	0.0902305
		IATVENPELSFASK (219-232)	1.87208	0.148512		1.834	0.188507		1.88244	0.175884
		YRYPALVR (233-240)	0.0563239	0.0403497		0.150068	0.0379271		0.207117	0.146625
		SGFNPEFLTYLSNEK (241-255)	0.517374	0.0602005		0.621505	0.042892		0.904159	0.0290526
		SNEKTQFEVTYTR (256-268)	11.0606	1.4364		6.90565	1.12165		7.0854	0.390522
		TQFEVTYTR (260-268)	0.858987	0.174433		2.6086	1.45652		4.79105	2.61391
		NRPGIHYAPPILEK (275-288)	2.21296	0.0956831		2.22936	0.0298368		2.31317	0.112003
		LIVTYEVDWK (295-294)	6.68494	2.78122		15.992	7.66892		25.6842	5.81694
		VVDKYSDDNKPYKEG (310-324)	2.33228	0.0364456		2.18724	0.17113		1.81135	0.16582
	LukB	INSEIKQVSEK (2-12)	0	0		0	0		0	0
		QVSEKNLDGDTK (8-19)	12.155	6.48331		0	0		7.32112	5.19686
		NITQSLQFNFLTEPNYDKETVFIK (33-56)	2.17356	0.0439734		1.92818	0.0240055		2.24834	0.202535
		AKGTIGSGLR (57-66)	1.1519	0.106862		1.36365	0.0776137		1.12907	0.0554458
		ILDPNGYWNSTLR (67-79)	19.2294	1.51532		30.7984	5.98414		34.8397	6.03701
		WPGSYSVSIQNVDDNNNTNVTDFAPK (80-105)	2.65384	0.317535		4.28982	1.34912		6.46903	1.56507
		EVKYTYGYK (112-120)	0	0		0	0		0	0
		TGGDFSINR (121-129)	0.907231	0.0685902		0.803676	0.0250633		0.972329	0.0335869
		GGLTGNITK (130-138)	0.30729	0.0531886		0.271548	0.0353933		0.283385	0.0483929
		ESNYSETISYQQPSYR (139-154)	3.35616	0.137535		1.72129	0.538064		1.50692	0.330169
		TLLDQSTSHK (155-164)	2.06486	0.29461		0.877005	0.186465		0.869979	0.372006
		GVGWKVEAHLINNMGHDHTR (165-184)	47.9666	1.4074		53.2017	2.83002		56.1458	0.645758
		VEAHLINNMGHDHTR (170-284)	22.4077	2.47562		35.0491	5.97357		62.5089	4.03285
		QLTNDSDNR (185-193)	0	0		0	0		0	0
		SEIFSLTR (196-203)	0.76888	0.0790829		1.00701	0.092778		1.25825	0.11232
		NGNLWAK (204-210)	12.1849	0.409715		21.0385	5.47999		26.2654	7.4961
		MPVTVSEGFNPEFLAVMSHDKK (219-240)	23.0375	4.49004		47.5762	8.05663		62.9798	5.63469
		SQFVVHYK (245-252)	1.11546	0.0388506		0.702144	0.0276886		0.612224	0.0574871
		SMDEFKIDWNR (254-264)	36.1563	2.42671		50.4619	7.95549		59.787	5.42072
		HGFWGYWSGENHVDKK (265-280)	19.2027	1.50395		35.1052	6.21643		44.3411	8.44294
		LSALYEVDWK (284-293)	6.22049	2.14987		14.2815	8.55527		17.5216	7.82583
		FVKVLNDNEKK (299-309)	0	0		0	0		0	0
WT	LukA	DKNSTAPDDIGK (31-42)	0.739429	0.340529		0.435033	0.0480262		0.476972	0.152236
		RTETVYDEK (49-57)	0.158647	0.0594633		0.0609336	0.0445593		0.09631	0.0602457
		TNILQNLQFDFIDDPTYDKNVLLVK (58-82)	3.73157	1.88086		3.22422	1.44594		4.92006	2.62313
		QGSIHSNLKFESHKEEK (84-100)	6.41535	0.36698		5.97291	0.283889		7.3257	1.079
		NSNWLK (101-106)	0	0		0	0		0	0
		YPSEYHVDFQVK (107-118)	0.579248	0.0590285		0.650816	0.103166		0.945426	0.169735
		KTEILDQLPK (122-131)	0.709334	0.091521		0.553792	0.0820541		0.853085	0.145901
		VDSTFSYSSGGK (139-150)	0.549297	0.0222407		0.575236	0.0370598		0.919284	0.0576345
		FDSTKGIGR (151-159)	0	0		0	0		0	0
		TISYNQQNYDTIASGK (168-183)	1.23574	0.10927		1.20844	0.171523		1.55337	0.267474
		NNNWHVHWSVIANDLK(184-199)	26.0721	1.13481		31.8363	3.4608		50.1049	9.42337
		NRNDELLFYR (206-215)	0.564589	0.0582792		0.656586	0.0699372		0.966774	0.0900247
		IATVENPELSFASK (219-232)	1.65478	0.173882		1.45031	0.12871		2.0829	0.224046
		YRYPALVR (233-240)	0	0		0	0		0	0
		SGFNPEFLTYLSNEK (241-255)	0.252788	0.0238165		0.368441	0.0201013		0.706091	0.0295711
		SNEKTQFEVTYTR (256-268)	10.1369	1.77088		3.68192	2.6041		5.80339	0.656476
		TQFEVTYTR (260-268)	0.646021	0.12243		0.715841	0.134039		2.00272	0.877348
		NRPGIHYAPPILEK (275-288)	2.08411	0.170572		1.69595	0.233197		2.14037	0.265311
		LIVTYEVDWK (295-294)	1.93794	0.346248		1.42412	1.79835		12.4696	5.05327
		VVDKYSDDNKPYKEG (310-324)	2.26795	0.149243		1.83564	0.130504		1.81769	0.188826
	LukB	INSEIKQVSEK (2-12)	0	0		0	0		0	0
		QVSEKNLDGDTK (8-19)	0	0		0	0		0	0
		NITQSLQFNFLTEPNYDKETVFIK (33-56)	1.53061	0.316727		1.13495	0.268525		2.03983	0.298899
		AKGTIGSGLR (57-66)	1.05465	0.128152		1.18398	0.0722076		1.16617	0.172184
		ILDPNGYWNSTLR (67-79)	21.1779	1.96597		23.4836	2.20566		32.101	3.74315
		WPGSYSVSIQNVDDNNNTNVTDFAPK (80-105)	1.67699	0.88111		1.39767	0.277457		2.1913	0.407108
		EVKYTYGYK (112-120)	0	0		0	0		0	0
		TGGDFSINR (121-129)	0.846461	0.0820833		0.60512	0.0254979		0.83009	0.124365
		GGLTGNITK (130-138)	0.330859	0.0892975		0.211155	0.0156052		0.328126	0.0243787
		ESNYSETISYQQPSYR (139-154)	4.25627	0.722811		2.10131	0.889941		1.33947	0.539063
		TLLDQSTSHK (155-164)	2.00911	0.24686		1.03481	0.323161		0.74357	0.25947
		GVGWKVEAHLINNMGHDHTR (165-184)	44.3243	2.05006		50.8282	1.03302		61.387	0.806176
		VEAHLINNMGHDHTR (170-284)	23.3433	0.897883		31.4293	1.6573		60.8079	6.32003
		QLTNDSDNR (185-193)	0	0		0	0		0	0
		SEIFSLTR (196-203)	0.734968	0.0821402		0.756228	0.0426598		1.17323	0.1171
		NGNLWAK (204-210)	9.6156	0.480554		10.201	1.2826		16.2324	1.99849
		MPVTVSEGFNPEFLAVMSHDKK (219-240)	12.2006	1.78831		20.6401	3.91834		45.8381	8.95479
		SQFVVHYK (245-252)	1.48292	0.0704619		0.893146	0.0532942		0.792425	0.0685166
		SMDEFKIDWNR (254-264)	41.9573	3.45704		45.2281	4.62599		52.7526	7.70939
		HGFWGYWSGENHVDKK (265-280)	18.0382	0.126267		26.3865	0.937635		38.728	2.28502
		LSALYEVDWK (284-293)	3.68195	0.399558		2.89449	0.697288		6.73818	4.87661
		FVKVLNDNEKK (299-309)	0	0		0	0		0	0
K120A	LukA	DKNSTAPDDIGK (31-42)	2.23638	1.56304		0.832339	0.330147		0.187757	0.265529
		RTETVYDEK (49-57)	0.0773563	0.109398		0.169197	0.068087		0.0405957	0.0574109
		TNILQNLQFDFIDDPTYDKNVLLVK (58-82)	5.79779	2.60225		3.57071	1.81969		5.09195	0.741564
		QGSIHSNLKFESHKEEK (84-100)	6.11281	0.200589		4.28663	0.564868		4.71464	0.13001
		NSNWLK (101-106)	0	0		0	0		0	0
		YPSEYHVDFQVK (107-118)	0.804571	0.173408		0.873969	0.259371		0.977705	0.0595988
		KTEILDQLPK (122-131)	0.961902	0.0969114		0.988187	0.112558		0.99541	0.110142
		VDSTFSYSSGGK (139-150)	0.703781	0.02518		0.816985	0.165503		1.12468	0.0996313
		FDSTKGIGR (151-159)	6.00897	2.01028		6.21075	1.20242		2.28561	1.63099
		TISYNQQNYDTIASGK (168-183)	1.51	0.284466		1.7718	0.514872		1.47559	0.0778721
		NNNWHVHWSVIANDLK(184-199)	41.941	7.24558		59.2437	17.7864		55.638	3.94975
		NRNDELLFYR (206-215)	1.04957	0.337542		0.948977	0.176482		0.955313	0.0411759
		IATVENPELSFASK (219-232)	2.07298	0.198751		1.80827	0.389054		2.0512	0.0655489
		YRYPALVR (233-240)	0.0489436	0.0692168		0.44309	0.251803		0.24035	0.0133654
		SGFNPEFLTYLSNEK (241-255)	0.45041	0.0358823		0.694735	0.265624		0.742417	0.0229988
		SNEKTQFEVTYTR (256-268)	0.125642	0.0454953		0.0761061	0.0453737		0.0475947	0.0269503
		TQFEVTYTR (260-268)	0.3631	0.069329		0.447326	0.278599		0.2723	0.101457
		NRPGIHYAPPILEK (275-288)	2.168	0.359383		2.39638	0.302248		2.06679	0.0669815
		LIVTYEVDWK (295-294)	16.2427	6.99236		31.2103	17.3714		10.2232	2.2075
		VVDKYSDDNKPYKEG (310-324)	2.77042	0.232318		2.19523	0.346532		1.93716	0.152178
	LukB	INSEIKQVSEK (2-12)	0	0		0	0		0	0
		QVSEKNLDGDTK (8-19)	24.3779	5.53384		9.26707	6.58257		5.12701	3.70944
		NITQSLQFNFLTEPNYDKETVFIK (33-56)	2.73643	0.430782		1.9467	0.542989		1.82155	0.179643
		AKGTIGSGLR (57-66)	0.471207	0.0969437		0.428143	0.0755921		0.371293	0.0444486
		ILDPNGYWNSTLR (67-79)	22.1052	1.07187		35.725	12.656		29.3989	2.84748
		WPGSYSVSIQNVDDNNNTNVTDFAPK (80-105)	4.57295	0.869748		8.8159	4.79642		3.91686	0.426855
		EVKYTYGYATGGDFSINR (112-129)	28.662	5.47923		30.6695	7.94611		19.6488	3.42312
		YTYGYATGGDFSINR (115-129)	1.99997	0.242669		2.03005	0.568092		1.65486	0.0604794
		GGLTGNITK (130-138)	0.723957	0.267053		0.421419	0.0330349		0.305883	0.0252099
		ESNYSETISYQQPSYR (139-154)	3.08612	1.40935		1.76785	0.270635		1.69103	0.143023
		TLLDQSTSHK (155-164)	1.20334	0.263443		0.449808	0.145185		0.530304	0.146131
		GVGWKVEAHLINNMGHDHTR (165-184)	65.3812	1.30104		67.0782	1.19019		66.8735	0.506969
		VEAHLINNMGHDHTR (170-284)	34.2528	14.5766		53.4192	14.5242		62.6664	3.58822
		QLTNDSDNR (185-193)	0.0167016	0.0236196		0.266909	0.377466		0	0
		SEIFSLTR (196-203)	0.807977	0.0078272		0.848211	0.131623		1.18653	0.0697878
		NGNLWAK (204-210)	10.8941	1.21604		36.0538	20.4529		17.651	1.52983
		MPVTVSEGFNPEFLAVMSHDKK (219-240)	20.5512	1.67986		46.6124	14.4138		44.5608	2.85014
		SQFVVHYK (245-252)	1.10162	0.0199378		0.630078	0.0775632		0.614877	0.0327855
		SMDEFKIDWNR (254-264)	35.2367	2.89445		43.7607	12.5521		42.0473	4.20722
		HGFWGYWSGENHVDKK (265-280)	36.8594	4.46768		55.5068	14.6677		46.0111	1.99822
		LSALYEVDWK (284-293)	13.2418	3.28386		26.6965	15.2091		9.05564	2.4424
		FVKVLNDNEKK (299-309)	0	0		0	0		0	0

## Sheet: All Reps % Ox -avg control
		Sequence	150_1	150_2	150_3		150_1-control	150_2-control	150_3-control		300_1	300_2	300_3		300_1-control	300_2-control	300_3-control		600_1	600_2	600_3		600_1-control	600_2-control	600_3-control		Avg Control	Control_1	Control_2	Control_3
WT	LukA	DKNSTAPDDIGK (31-42)	0.387526	0.630664	1.2001		0.387526	0.630664	1.2001		0.502952	0.401261	0.400886		0.502952	0.401261	0.400886		0.429618	0.682534	0.318765		0.429618	0.682534	0.318765		0	0	0	0
		RTETVYDEK (49-57)	0.0765515	0.183913	0.215477		0.0765515	0.183913	0.215477		0.105315	0.0774854	0		0.105315	0.0774854	0		0.129285	0.0117872	0.147858		0.129285	0.0117872	0.147858		0	0	0	0
		TNILQNLQFDFIDDPTYDKNVLLVK (58-82)	1.53769	4.8433	5.9697		1.15236	4.45797	5.58437		1.57185	4.48024	4.77655		1.18652	4.09492	4.39122		3.0377	3.89672	8.98175		2.65237	3.5114	8.59642		0.385327	0.437195	0.335313	0.383475
		QGSIHSNLKFESHKEEK (84-100)	7.1279	6.24102	6.81144		6.81646	5.92958	6.5		5.94198	6.63713	6.27396		5.63054	6.32569	5.96252		7.72838	8.90908	6.27091		7.41694	8.59763	5.95947		0.311441	0.934323	0	0
		NSNWLK (101-106)	0	0	0		0	0	0		0	0	0		0	0	0		0	0	0		0	0	0		0	0	0	0
		YPSEYHVDFQVK (107-118)	0.623989	0.762026	0.655738		0.522653	0.660689	0.554402		0.890098	0.724329	0.642031		0.788762	0.622993	0.540695		1.14555	0.807907	1.18683		1.04421	0.706571	1.0855		0.101336	0.243097	0.0218793	0.0390324
		KTEILDQLPK (122-131)	0.582134	0.793651	0.752217		0.582134	0.793651	0.752217		0.602328	0.620807	0.438242		0.602328	0.620807	0.438242		1.05207	0.706316	0.800874		1.05207	0.706316	0.800874		0	0	0	0
		VDSTFSYSSGGK (139-150)	0.556666	0.606017	0.601324		0.517961	0.567311	0.562618		0.629811	0.649266	0.562749		0.591105	0.61056	0.524043		1.03384	0.945897	0.89423		0.995137	0.907191	0.855524		0.0387059	0.116118	0	0
		FDSTKGIGR (151-159)	0	0	0		0	0	0		0	0	0		0	0	0		0	0	0		0	0	0		0	0	0	0
		TISYNQQNYDTIASGK (168-183)	1.18008	1.13872	1.38841		1.18008	1.13872	1.38841		1.27335	1.3784	0.973574		1.27335	1.3784	0.973574		1.91708	1.2815	1.46154		1.91708	1.2815	1.46154		0	0	0	0
		NNNWHVHWSVIANDLK(184-199)	34.2275	35.3251	36.988		24.7861	25.8837	27.5466		45.2331	41.7963	36.8036		35.7917	32.3549	27.3622		57.145	49.3945	72.0992		47.7036	39.9531	62.6578		9.44139	10.7885	8.94701	8.58865
		NRNDELLFYR (206-215)	0.571429	0.636061	0.713977		0.495529	0.560162	0.638077		0.715377	0.825404	0.656676		0.639477	0.749505	0.580777		1.14584	0.926481	1.0557		1.06994	0.850582	0.979803		0.0758995	0.0736956	0.0862891	0.0677137
		IATVENPELSFASK (219-232)	1.52785	1.66365	1.94536		1.47034	1.60614	1.88785		1.43965	1.68807	1.39574		1.38214	1.63056	1.33824		2.31505	1.82413	2.28204		2.25754	1.76662	2.22453		0.0575058	0.172517	0	0
		YRYPALVR (233-240)	0	0	0		0	0	0		0	0	0		0	0	0		0	0	0		0	0	0		0	0	0	0
		SGFNPEFLTYLSNEK (241-255)	0.343148	0.374827	0.401412		0.222807	0.254486	0.281072		0.507412	0.498062	0.460872		0.387071	0.377722	0.340531		0.859433	0.787686	0.832178		0.739092	0.667345	0.711837		0.120341	0.14252	0.0933013	0.125202
		SNEKTQFEVTYTR (256-268)	8.57548	9.2219	12.6134		8.57548	9.2219	12.6134		5.59052	0	5.45523		5.59052	0	5.45523		5.68801	6.65886	5.06329		5.68801	6.65886	5.06329		0	0	0	0
		TQFEVTYTR (260-268)	0.544887	0.687403	0.844657		0.498592	0.641108	0.798362		0.924703	0.765285	0.596421		0.878408	0.71899	0.550127		1.86722	1.07698	3.20285		1.82093	1.03069	3.15655		0.0462948	0.138885	0	0
		NRPGIHYAPPILEK (275-288)	2.465	2.38056	2.77715		2.0082	1.92377	2.32036		2.21763	2.40032	1.84028		1.76083	1.94353	1.38348		2.96796	2.46149	2.36206		2.51116	2.00469	1.90527		0.456797	0.533961	0.466237	0.370193
		LIVTYEVDWK (295-294)	9.22816	8.4952	9.23124		2.18123	1.44827	2.18432		8.64291	6.18762	10.5826		1.59598	-0.859303	3.53567		12.7844	20.8058	24.9592		5.73747	13.7589	17.9123		7.04693	12.8964	3.67075	4.57359
		VVDKYSDDNKPYKEG (310-324)	2.08216	2.27412	2.44757		2.08216	2.27412	2.44757		1.81382	2.00526	1.68784		1.81382	2.00526	1.68784		2.01545	1.8742	1.5634		2.01545	1.8742	1.5634		0	0	0	0
	LukB	INSEIKQVSEK (2-12)	0	0	0		0	0	0		0	0	0		0	0	0		0	0	0		0	0	0		0	0	0	0
		QVSEKNLDGDTK (8-19)	0	0	0		0	0	0		0	0	0		0	0	0		0	0	0		0	0	0		0	0	0	0
		NITQSLQFNFLTEPNYDKETVFIK (33-56)	1.38447	1.854	2.15409		1.11755	1.58709	1.88718		1.56995	1.61273	1.02292		1.30304	1.34581	0.756003		2.72374	2.15823	2.03826		2.45682	1.89132	1.77134		0.266913	0.240596	0.300817	0.259326
		AKGTIGSGLR (57-66)	1.21062	0.89673	1.05661		1.21062	0.89673	1.05661		1.16656	1.10554	1.27983		1.16656	1.10554	1.27983		1.10854	1.39988	0.990099		1.10854	1.39988	0.990099		0	0	0	0
		ILDPNGYWNSTLR (67-79)	24.3189	21.6024	26.4042		21.3883	18.6718	23.4736		25.5162	29.4502	24.2762		22.5856	26.5196	21.3456		33.2169	31.6322	40.2455		30.2864	28.7016	37.3149		2.93054	3.28083	3.07177	2.43902
		WPGSYSVSIQNVDDNNNTNVTDFAPK (80-105)	2.8506	4.75207	2.91707		1.02101	2.92248	1.08748		2.85193	3.31583	3.51402		1.02234	1.48624	1.68443		3.44828	4.25532	4.35907		1.61869	2.42573	2.52948		1.82959	2.27779	1.46675	1.74423
		EVKYTYGYK (112-120)	0	0	0		0	0	0		0	0	0		0	0	0		0	0	0		0	0	0		0	0	0	0
		TGGDFSINR (121-129)	0.785214	0.923768	0.980672		0.735124	0.873677	0.930582		0.674758	0.671679	0.619195		0.624668	0.621588	0.569105		0.995409	0.93764	0.707493		0.945319	0.88755	0.657402		0.0500905	0.150271	0	0
		GGLTGNITK (130-138)	0.223618	0.326725	0.442234		0.223618	0.326725	0.442234		0.202937	0.197526	0.233001		0.202937	0.197526	0.233001		0.33396	0.295783	0.354637		0.33396	0.295783	0.354637		0	0	0	0
		ESNYSETISYQQPSYR (139-154)	4.26918	4.15904	5.74445		3.80123	3.69108	5.2765		3.23076	3.16576	1.31125		2.76281	2.69781	0.843299		1.52999	2.56108	1.3312		1.06203	2.09313	0.863245		0.467954	0.416209	0.53984	0.447813
		TLLDQSTSHK (155-164)	2.27383	2.2481	1.73777		2.19637	2.17064	1.66031		1.13889	1.49408	0.703844		1.06143	1.41662	0.626384		0.952319	1.05213	0.458637		0.874859	0.974673	0.381177		0.07746	0.196845	0.0355349	0
		GVGWKVEAHLINNMGHDHTR (165-184)	79.9505	78.7234	83.554		43.5321	42.305	47.1356		88.1711	85.8047	87.7639		51.7527	49.3863	51.3456		97.0044	97.5031	98.9085		60.5861	61.0848	62.4901		36.4184	37.0013	32.589	39.6648
		VEAHLINNMGHDHTR (170-284)	31.4779	32.6713	33.6745		22.2133	23.4067	24.4099		39.9744	39.1218	42.9853		30.7099	29.8572	33.7208		61.8299	77.1869	71.2006		52.5654	67.9224	61.9361		9.26455	10.5945	8.73292	8.46619
		QLTNDSDNR (185-193)	0	0	0		0	0	0		0	0	0		0	0	0		0	0	0		0	0	0		0	0	0	0
		SEIFSLTR (196-203)	0.672394	0.768118	0.873518		0.636019	0.731743	0.837143		0.823021	0.822516	0.732274		0.786646	0.78614	0.695899		1.33514	1.0533	1.24038		1.29877	1.01693	1.20401		0.0363753	0.0751028	0	0.0340231
		NGNLWAK (204-210)	12.0902	11.9119	13.0087		9.36885	9.19058	10.2874		14.0749	13.559	11.1331		11.3535	10.8377	8.41172		19.3268	21.1935	16.341		16.6054	18.4722	13.6197		2.72133	2.66299	2.86043	2.64058
		MPVTVSEGFNPEFLAVMSHDKK (219-240)	31.3456	31.0985	35.0096		11.0616	10.8145	14.7256		46.4038	37.4702	38.8983		26.1198	17.1862	18.6143		62.3094	57.57	78.487		42.0254	37.286	58.203		20.284	23.2832	18.3953	19.1735
		SQFVVHYK (245-252)	1.41078	1.45945	1.57852		1.41078	1.45945	1.57852		0.902735	0.953093	0.82361		0.902735	0.953093	0.82361		0.785449	0.712216	0.879611		0.785449	0.712216	0.879611		0	0	0	0
		SMDEFKIDWNR (254-264)	61.6095	65.818	70.0774		37.7318	41.9403	46.1997		74.7604	69.1278	63.4291		50.8827	45.2502	39.5514		74.2509	68.6055	87.0344		50.3732	44.7279	63.1568		23.8777	28.2264	20.5543	22.8524
		HGFWGYWSGENHVDKK (265-280)	23.059	23.3592	23.2737		17.8666	18.1668	18.0813		31.4434	32.789	30.5043		26.251	27.5966	25.3119		40.7321	45.0586	45.9706		35.5397	39.8662	40.7782		5.19239	6.6874	4.50194	4.38781
		LSALYEVDWK (284-293)	9.21788	8.47867	9.40379		3.86638	3.12718	4.05229		7.81414	7.69414	9.22966		2.46265	2.34265	3.87816		8.20102	9.10137	18.9666		2.84953	3.74988	13.6151		5.35149	7.88567	3.9904	4.1784
		FVKVLNDNEKK (299-309)	0	0	0		0	0	0		0	0	0		0	0	0		0	0	0		0	0	0		0	0	0	0
V113A	LukA	DKNSTAPDDIGK (31-42)	0.482879	0.994436	0.612632		0.482879	0.994436	0.612632		0.386157	0.430761	0		0.386157	0.430761	0		0.423201	0.313685	0.432087		0.423201	0.313685	0.432087		0	0	0	0
		RTETVYDEK (49-57)	0.0906585	0.1631	0.161873		0.0906585	0.1631	0.161873		0.121232	0	0		0.121232	0	0		0.120422	0.130504	0.116099		0.120422	0.130504	0.116099		0	0	0	0
		TNILQNLQFDFIDDPTYDKNVLLVK (58-82)	3.34209	5.61267	4.78226		2.81946	5.09005	4.25964		7.44369	3.94854	5.56826		6.92107	3.42592	5.04564		5.10743	4.74811	9.48102		4.58481	4.22549	8.9584		0.522623	0.496102	0.549739	0.522027
		QGSIHSNLKFESHKEEK (84-100)	6.05428	6.40502	5.71857		6.05428	6.40502	5.71857		6.36374	6.49812	5.4436		6.36374	6.49812	5.4436		6.5788	6.05302	6.5358		6.5788	6.05302	6.5358		0	0	0	0
		NSNWLK (101-106)	0	0	0		0	0	0		0	0	0		0	0	0		0	0	0		0	0	0		0	0	0	0
		YPSEYHVDFQVK (107-118)	0.951265	0.986966	0.76929		0.846692	0.882393	0.664717		0.949133	0.938774	0.978181		0.84456	0.834201	0.873608		1.07939	1.22279	1.20488		0.974819	1.11822	1.1003		0.104573	0.0249568	0.0875255	0.201237
		KTEILDQLPK (122-131)	0.881959	1.00695	0.821115		0.881959	1.00695	0.821115		0.824604	0.930197	1.11414		0.824604	0.930197	1.11414		1.13467	1.14298	1.03799		1.13467	1.14298	1.03799		0	0	0	0
		VDSTFSYSSGGK (139-150)	0.696536	0.779315	0.768168		0.696536	0.779315	0.768168		0.818518	0.7862	0.725811		0.818518	0.7862	0.725811		1.24405	1.07097	1.02576		1.24405	1.07097	1.02576		0	0	0	0
		FDSTKGIGR (151-159)	4.57893	6.56861	6.77335		4.57893	6.56861	6.77335		4.69115	5.73463	6.77966		4.69115	5.73463	6.77966		4.57072	6.91489	6.79095		4.57072	6.91489	6.79095		0	0	0	0
		TISYNQQNYDTIASGK (168-183)	1.40139	1.60755	1.41819		1.24661	1.45277	1.26341		1.70984	1.86418	1.68769		1.55506	1.7094	1.53291		1.66381	1.64498	1.77782		1.50903	1.4902	1.62304		0.15478	0.127524	0.186234	0.150582
		NNNWHVHWSVIANDLK(184-199)	35.0533	38.8834	33.5459		27.1724	31.0025	25.665		43.2009	52.8364	63.5798		35.3201	44.9555	55.6989		53.5714	68.9006	73.9468		45.6906	61.0197	66.0659		7.88086	7.80083	8.78702	7.05474
		NRNDELLFYR (206-215)	0.769497	0.805315	0.67989		0.69226	0.728078	0.602653		0.990461	0.948219	0.98895		0.913224	0.870982	0.911713		0.938312	0.983096	1.14814		0.861075	0.905859	1.0709		0.077237	0.0708544	0.0795117	0.0813448
		IATVENPELSFASK (219-232)	1.80697	2.15336	1.88392		1.73097	2.07735	1.80791		1.64349	2.04872	2.0378		1.56748	1.97272	1.9618		1.78131	1.89578	2.19824		1.70531	1.81978	2.12224		0.0760045	0.0770161	0.0836093	0.0673882
		YRYPALVR (233-240)	0.0765571	0.0924145	0		0.0765571	0.0924145	0		0.122395	0.124112	0.203696		0.122395	0.124112	0.203696		0	0.319347	0.302005		0	0.319347	0.302005		0	0	0	0
		SGFNPEFLTYLSNEK (241-255)	0.611122	0.727084	0.590216		0.485688	0.60165	0.464783		0.693684	0.748414	0.798716		0.56825	0.622981	0.673283		1.06718	0.996437	1.02516		0.941751	0.871003	0.899722		0.125434	0.118683	0.131877	0.125741
		SNEKTQFEVTYTR (256-268)	9.02919	12.0835	12.069		9.02919	12.0835	12.069		5.33981	7.90825	7.46888		5.33981	7.90825	7.46888		7.42438	7.2935	6.53831		7.42438	7.2935	6.53831		0	0	0	0
		TQFEVTYTR (260-268)	0.857725	1.13043	0.70922		0.817586	1.09029	0.669081		1.26878	2.01434	4.66309		1.22864	1.9742	4.62295		1.37578	5.4214	7.69638		1.33564	5.38126	7.65624		0.0401385	0.120416	0	0
		NRPGIHYAPPILEK (275-288)	2.60993	2.81439	2.81139		2.07765	2.28211	2.27911		2.73155	2.80231	2.75108		2.19927	2.27002	2.2188		2.77747	2.75554	3.00334		2.24519	2.22326	2.47106		0.532281	0.527756	0.542821	0.526266
		LIVTYEVDWK (295-294)	11.56	14.703	7.89704		6.85826	10.0013	3.1953		13.7112	16.9981	31.3719		9.00942	12.2964	26.6702		24.4114	28.476	38.2706		19.7097	23.7742	33.5688		4.70174	4.4509	4.83845	4.81586
		VVDKYSDDNKPYKEG (310-324)	2.41816	2.33766	2.34449		2.38368	2.30317	2.31		2.10283	2.46373	2.09863		2.06834	2.42925	2.06414		1.93562	1.61333	1.98856		1.90113	1.57884	1.95407		0.0344881	0	0.103464	0
	LukB	INSEIKQVSEK (2-12)	0	0	0		0	0	0		0	0	0		0	0	0		0	0	0		0	0	0		0	0	0	0
		QVSEKNLDGDTK (8-19)	16.474	16.9998	2.99124		16.474	16.9998	2.99124		0	0	0		0	0	0		11.5402	0	10.4231		11.5402	0	10.4231		0	0	0	0
		NITQSLQFNFLTEPNYDKETVFIK (33-56)	2.36612	2.46558	2.38005		2.13577	2.23523	2.1497		2.18713	2.12839	2.16006		1.95678	1.89804	1.92971		2.55694	2.20095	2.67819		2.32659	1.9706	2.44784		0.23035	0.256965	0.218375	0.21571
		AKGTIGSGLR (57-66)	1.30299	1.07367	1.07904		1.30299	1.07367	1.07904		1.28651	1.46985	1.3346		1.28651	1.46985	1.3346		1.20493	1.10834	1.07395		1.20493	1.10834	1.07395		0	0	0	0
		ILDPNGYWNSTLR (67-79)	22.8931	23.6709	20.1389		19.8883	20.666	17.134		27.5689	31.9643	41.8767		24.564	28.9594	38.8718		30.7517	37.2756	45.5064		27.7468	34.2707	42.5015		3.00487	2.98585	3.19038	2.83838
		WPGSYSVSIQNVDDNNNTNVTDFAPK (80-105)	4.41096	5.1193	4.48689		2.39241	3.10076	2.46835		5.44381	5.26769	8.2136		3.42527	3.24915	6.19505		8.45309	6.58824	10.4214		6.43455	4.56969	8.40285		2.01854	2.07027	2.16208	1.82328
		EVKYTYGYK (112-120)	0	0	0		0	0	0		0	0	0		0	0	0		0	0	0		0	0	0		0	0	0	0
		TGGDFSINR (121-129)	0.822132	0.990099	0.909461		0.822132	0.990099	0.909461		0.780304	0.792284	0.838439		0.780304	0.792284	0.838439		0.967502	0.933821	1.01567		0.967502	0.933821	1.01567		0	0	0	0
		GGLTGNITK (130-138)	0.243157	0.373397	0.305315		0.243157	0.373397	0.305315		0.242679	0.250571	0.321394		0.242679	0.250571	0.321394		0.215121	0.313301	0.321734		0.215121	0.313301	0.321734		0	0	0	0
		ESNYSETISYQQPSYR (139-154)	3.92261	3.59265	3.8165		3.50151	3.17155	3.39541		2.84402	2.04661	1.53652		2.42293	1.62551	1.11543		2.39485	1.70296	1.68625		1.97375	1.28186	1.26515		0.421095	0.395428	0.470553	0.397303
		TLLDQSTSHK (155-164)	3.21212	3.05221	3.74159		1.94167	1.78176	2.47114		2.31289	2.24259	1.8869		1.04243	0.972137	0.616446		2.66632	1.86472	1.89026		1.39587	0.594265	0.619805		1.27045	1.25216	1.32838	1.23082
		GVGWKVEAHLINNMGHDHTR (165-184)	90.0691	93.119	90.2024		46.9055	49.9554	47.0388		92.519	97.3304	99.2465		49.3553	54.1668	56.0829		98.3975	99.7224	99.8082		55.2339	56.5588	56.6446		43.1636	55.4087	34.9717	39.1105
		VEAHLINNMGHDHTR (170-284)	31.8884	34.8095	28.7468		22.4812	25.4022	19.3396		40.2441	40.2207	52.9042		30.8368	30.8135	43.497		67.1111	71.6579	76.9794		57.7039	62.2506	67.5721		9.40725	10.8952	8.06511	9.26147
		QLTNDSDNR (185-193)	0	0	0		0	0	0		0	0	0		0	0	0		0	0	0		0	0	0		0	0	0	0
		SEIFSLTR (196-203)	0.695698	0.888221	0.7734		0.678805	0.871328	0.756508		0.90256	1.04135	1.1278		0.885667	1.02446	1.11091		1.14917	1.25434	1.42193		1.13228	1.23744	1.40504		0.0168928	0.0231468	0.0275317	0
		NGNLWAK (204-210)	14.1062	14.8592	13.9081		11.9999	12.7529	11.8018		16.2321	23.5669	29.6354		14.1258	21.4606	27.5291		18.5557	29.8124	36.747		16.4494	27.7061	34.6407		2.10632	2.32041	2.09118	1.90736
		MPVTVSEGFNPEFLAVMSHDKK (219-240)	52.4138	55.1758	44.5752		24.7297	27.4917	16.8911		67.694	71.666	86.4209		40.0099	43.9819	58.7368		82.7048	94.3065	94.9805		55.0207	66.6224	67.2964		27.6841	28.9598	28.3361	25.7563
		SQFVVHYK (245-252)	1.06089	1.13725	1.14825		1.06089	1.13725	1.14825		0.741239	0.68452	0.680674		0.741239	0.68452	0.680674		0.611577	0.542143	0.682952		0.611577	0.542143	0.682952		0	0	0	0
		SMDEFKIDWNR (254-264)	69.2359	63.3089	65.8818		39.2501	33.323	35.8959		71.7981	78.5419	91.0034		41.8123	48.556	61.0175		82.1384	92.9881	94.1921		52.1525	63.0022	64.2062		29.9859	33.9415	29.069	26.9472
		HGFWGYWSGENHVDKK (265-280)	20.9129	22.312	24.5638		17.5194	18.9185	21.1703		32.9643	35.3504	47.1815		29.5708	31.9569	43.7879		38.2645	46.1716	58.7675		34.871	42.7781	55.374		3.39351	3.56745	3.43017	3.18293
		LSALYEVDWK (284-293)	9.88053	12.5364	7.27042		6.20523	8.86114	3.59512		9.1368	15.1943	29.5393		5.46149	11.519	25.864		11.0223	22.5127	30.0557		7.34703	18.8374	26.3804		3.67531	3.77992	3.81074	3.43526
		FVKVLNDNEKK (299-309)	0	0	0		0	0	0		0	0	0		0	0	0		0	0	0		0	0	0		0	0	0	0
K120A	LukA	DKNSTAPDDIGK (31-42)	4.4468	1.11771	1.14464		4.4468	1.11771	1.14464		1.24309	0.434722	0.819201		1.24309	0.434722	0.819201		0	0	0.563271		0	0	0.563271		0	0	0	0
		RTETVYDEK (49-57)	0	0.232069	0		0	0.232069	0		0.0896339	0.255947	0.162009		0.0896339	0.255947	0.162009		0.121787	0	0		0.121787	0	0		0	0	0	0
		TNILQNLQFDFIDDPTYDKNVLLVK (58-82)	4.41767	9.8271	4.20239		4.06641	9.47583	3.85113		2.19425	6.43754	3.13413		1.84299	6.08628	2.78286		5.83703	6.08805	4.40454		5.48577	5.73679	4.05328		0.351261	0.275285	0.354926	0.423571
		QGSIHSNLKFESHKEEK (84-100)	5.99706	6.02097	6.43402		5.95918	5.98309	6.39615		3.60782	4.37727	4.98844		3.56995	4.3394	4.95056		4.8992	4.77518	4.58317		4.86132	4.7373	4.54529		0.0378761	0	0.113628	0
		NSNWLK (101-106)	0	0	0		0	0	0		0	0	0		0	0	0		0	0	0		0	0	0		0	0	0	0
		YPSEYHVDFQVK (107-118)	0.792016	0.879421	1.1957		0.640874	0.72828	1.04456		0.674138	1.29292	1.10827		0.522997	1.14178	0.957128		1.11483	1.20783	1.06388		0.963684	1.05669	0.91274		0.151142	0.135041	0.157219	0.161165
		KTEILDQLPK (122-131)	0.87693	0.911262	1.09751		0.87693	0.911262	1.09751		0.834642	1.0286	1.10132		0.834642	1.0286	1.10132		1.11575	0.849594	1.02088		1.11575	0.849594	1.02088		0	0	0	0
		VDSTFSYSSGGK (139-150)	0.769003	0.711414	0.759332		0.726201	0.668611	0.71653		0.668691	1.07238	0.838295		0.625889	1.02957	0.795493		1.30742	1.08329	1.11174		1.26462	1.04049	1.06894		0.0428021	0	0.128406	0
		FDSTKGIGR (151-159)	4.91169	4.28631	8.82892		4.91169	4.28631	8.82892		4.58237	7.44921	6.60066		4.58237	7.44921	6.60066		3.15974	0	3.69708		3.15974	0	3.69708		0	0	0	0
		TISYNQQNYDTIASGK (168-183)	1.76734	1.35243	2.04468		1.55586	1.14095	1.8332		1.3309	2.58955	2.02939		1.11942	2.37806	1.81791		1.71412	1.5811	1.766		1.50264	1.36962	1.55452		0.211481	0.225981	0.215883	0.19258
		NNNWHVHWSVIANDLK(184-199)	40.3047	50.0791	58.0211		32.7774	42.5519	50.4938		42.4876	84.5932	73.2323		34.9603	77.0659	65.7051		58.1767	67.8359	63.4831		50.6494	60.3086	55.9559		7.52726	7.1778	7.72905	7.67494
		NRNDELLFYR (206-215)	0.920053	1.64092	0.929825		0.806023	1.52689	0.815796		0.84026	1.27188	1.07688		0.72623	1.15785	0.962849		1.06879	1.12005	1.01919		0.954757	1.00602	0.905164		0.114029	0.114786	0.114802	0.1125
		IATVENPELSFASK (219-232)	1.8323	2.14067	2.31274		1.81004	2.11841	2.29048		1.28332	2.05446	2.1538		1.26106	2.0322	2.13154		1.9984	2.06389	2.1581		1.97614	2.04163	2.13584		0.0222586	0	0.0667757	0
		YRYPALVR (233-240)	0	0.146831	0		0	0.146831	0		0.141345	0.757728	0.430197		0.141345	0.757728	0.430197		0.258312	0.226273	0.236467		0.258312	0.226273	0.236467		0	0	0	0
		SGFNPEFLTYLSNEK (241-255)	0.527104	0.572969	0.614969		0.405833	0.451699	0.493698		0.477931	1.12686	0.843223		0.35666	1.00559	0.721953		0.896052	0.850303	0.844707		0.774781	0.729033	0.723437		0.12127	0.122624	0.131078	0.110109
		SNEKTQFEVTYTR (256-268)	0.091586	0.0953947	0.189944		0.091586	0.0953947	0.189944		0.0121381	0.112476	0.103704		0.0121381	0.112476	0.103704		0.0685328	0.0647059	0.00954531		0.0685328	0.0647059	0.00954531		0	0	0	0
		TQFEVTYTR (260-268)	0.365976	0.276788	0.446536		0.365976	0.276788	0.446536		0.0533284	0.643235	0.645414		0.0533284	0.643235	0.645414		0.218887	0.183677	0.414335		0.218887	0.183677	0.414335		0	0	0	0
		NRPGIHYAPPILEK (275-288)	2.55665	2.48933	3.28313		1.94828	1.88097	2.67476		2.58676	3.13631	3.29117		1.9784	2.52795	2.68281		2.75811	2.6733	2.59407		2.14975	2.06493	1.98571		0.608366	0.650115	0.586406	0.588579
		LIVTYEVDWK (295-294)	11.6998	17.4071	28.5388		8.72722	14.4346	25.5662		9.99291	49.9907	42.565		7.02036	47.0181	39.5924		10.0751	14.8304	14.6818		7.10253	11.8579	11.7092		2.97255	3.05262	3.09497	2.77007
		VVDKYSDDNKPYKEG (310-324)	2.62681	2.58631	3.09813		2.62681	2.58631	3.09813		1.81818	2.65487	2.11263		1.81818	2.65487	2.11263		2.14811	1.86861	1.79477		2.14811	1.86861	1.79477		0	0	0	0
	LukB	INSEIKQVSEK (2-12)	0	0	0		0	0	0		0	0	0		0	0	0		0	0	0		0	0	0		0	0	0	0
		QVSEKNLDGDTK (8-19)	16.5652	27.8893	28.6792		16.5652	27.8893	28.6792		0	14.6663	13.1349		0	14.6663	13.1349		8.6524	0	6.72863		8.6524	0	6.72863		0	0	0	0
		NITQSLQFNFLTEPNYDKETVFIK (33-56)	3.19649	3.75744	2.70296		2.71396	3.27491	2.22043		1.73322	3.05819	2.49625		1.2507	2.57566	2.01373		2.53764	2.10072	2.27387		2.05511	1.6182	1.79134		0.482528	0.531627	0.425778	0.490178
		AKGTIGSGLR (57-66)	0.384304	0.60649	0.422828		0.384304	0.60649	0.422828		0.456765	0.503033	0.324631		0.456765	0.503033	0.324631		0.43067	0.359474	0.323735		0.43067	0.359474	0.323735		0	0	0	0
		ILDPNGYWNSTLR (67-79)	23.8743	25.2981	26.4966		20.7565	22.1804	23.3789		22.7242	53.6404	40.1638		19.6064	50.5226	37.046		28.8448	32.9208	35.7845		25.727	29.803	32.6667		3.11778	3.25652	2.83578	3.26104
		WPGSYSVSIQNVDDNNNTNVTDFAPK (80-105)	5.89478	5.26049	7.33898		4.30298	3.66869	5.74718		4.2515	15.9524	11.0191		2.6597	14.3606	9.42734		5.09662	5.33262	6.09675		3.50482	3.74081	4.50494		1.5918	1.41308	1.85606	1.50626
		EVKYTYGYATGGDFSINR (112-129)	29.561	21.5472	34.8779		29.561	21.5472	34.8779		20.8059	40.2643	30.9382		20.8059	40.2643	30.9382		17.5568	16.9139	24.4755		17.5568	16.9139	24.4755		0	0	0	0
		YTYGYATGGDFSINR (115-129)	2.0232	1.83273	2.4156		1.93266	1.74219	2.32506		1.35	2.7027	2.30906		1.25946	2.61216	2.21852		1.70585	1.69951	1.83085		1.61531	1.60897	1.74032		0.0905384	0.0987573	0.0865688	0.0862891
		GGLTGNITK (130-138)	0.476153	1.09468	0.601039		0.476153	1.09468	0.601039		0.392424	0.46764	0.404192		0.392424	0.46764	0.404192		0.304157	0.275907	0.337586		0.304157	0.275907	0.337586		0	0	0	0
		ESNYSETISYQQPSYR (139-154)	5.01125	1.57836	2.97921		4.90777	1.47487	2.87573		1.87627	2.2003	1.53743		1.77278	2.09681	1.43395		1.84431	1.59984	1.9394		1.74082	1.49636	1.83591		0.103484	0.153655	0.156797	0
		TLLDQSTSHK (155-164)	2.6603	2.24709	2.88295		1.26686	0.853652	1.4895		1.94438	1.63793	1.94743		0.550939	0.244493	0.553992		2.12817	1.79526	1.8478		0.734726	0.401821	0.454364		1.39344	1.62211	1.15851	1.3997
		GVGWKVEAHLINNMGHDHTR (165-184)	95.5094	97.8591	98.5487		63.5848	65.9346	66.6242		97.3237	99.9452	99.7392		65.3992	68.0207	67.8146		98.227	99.459	98.708		66.3025	67.5345	66.7834		31.9245	26.9987	35.1216	33.6532
		VEAHLINNMGHDHTR (170-284)	43.1897	74.6657	44.3302		23.3806	54.8566	24.5211		55.9386	91.4767	72.2697		36.1295	71.6676	52.4606		86.0528	83.8038	77.57		66.2437	63.9947	57.7609		19.8091	20.8781	18.9139	19.6353
		QLTNDSDNR (185-193)	0	0.0501048	0		0	0.0501048	0		0.800726	0	0		0.800726	0	0		0	0	0		0	0	0		0	0	0	0
		SEIFSLTR (196-203)	0.812568	0.805416	0.824397		0.806418	0.799265	0.818247		0.683699	0.875329	1.00406		0.677549	0.869178	0.997906		1.27662	1.10576	1.19565		1.27047	1.09961	1.1895		0.00615051	0	0.0184515	0
		NGNLWAK (204-210)	10.2077	13.0971	11.0256		9.65828	12.5477	10.4762		13.9906	63.5294	32.2895		13.4412	62.98	31.7401		16.0369	19.2825	19.2819		15.4875	18.7331	18.7325		0.549424	0.602755	0.637551	0.407967
		MPVTVSEGFNPEFLAVMSHDKK (219-240)	56.472	60.5336	59.0744		18.3299	22.3915	20.9323		64.4382	96.353	93.4722		26.2961	58.2109	55.3301		79.0006	83.174	85.9341		40.8585	45.0319	47.792		38.1421	38.9735	34.3853	41.0675
		SQFVVHYK (245-252)	1.1223	1.10789	1.07468		1.1223	1.10789	1.07468		0.549556	0.605831	0.734846		0.549556	0.605831	0.734846		0.645191	0.630104	0.569337		0.645191	0.630104	0.569337		0	0	0	0
		SMDEFKIDWNR (254-264)	77.7778	77.2662	83.646		33.4511	32.9395	39.3194		70.4355	98.5393	95.287		26.1089	54.2127	50.9604		80.7081	90.7799	87.6339		36.3814	46.4533	43.3073		44.3267	39.9337	47.9814	45.0649
		HGFWGYWSGENHVDKK (265-280)	37.0728	47.6465	44.8025		30.7583	41.3321	38.488		42.7896	78.4826	64.1916		36.4751	72.1681	57.8771		51.8681	54.9693	50.1393		45.5536	48.6549	43.8248		6.31449	6.14605	6.75791	6.0395
		LSALYEVDWK (284-293)	12.3236	18.2904	19.9787		8.7012	14.668	16.3563		9.8128	46.1936	34.9502		6.19043	42.5712	31.3278		9.77201	15.7479	12.5141		6.14965	12.1256	8.89173		3.62236	3.8526	3.42907	3.58542
		FVKVLNDNEKK (299-309)	0	0	0		0	0	0		0	0	0		0	0	0		0	0	0		0	0	0		0	0	0	0
